# Supplementary material for: Characterization of signal and transit peptides based on motif composition and taxon-specific patterns
Source: Sci Rep. 2023 Sep 21;13:15751. doi: 10.1038/s41598-023-42987-1 (PMC10514287; doi:10.1038/s41598-023-42987-1)
Supplement: Supplementary file 1 — Supplementary Information 1. [file 41598_2023_42987_MOESM1_ESM.xlsx]

## Sheet: Most frequent
Type	Dataset	Motif	Frequency	Cutoff
Discontinuous bigrams	AMP	K...K	0.368162	0.2
Continuous bigrams	AMP	KK	0.357401	0.2
Continuous bigrams	cTP	SS	0.756198	0.5
Continuous bigrams	cTP	MA	0.756198	0.5
Discontinuous bigrams	cTP	S.S	0.719008	0.5
Discontinuous bigrams	AMP	L.K	0.338998	0.2
Discontinuous bigrams	AMP	K.L	0.315869	0.2
Discontinuous bigrams	AMP	K..K	0.306516	0.2
Discontinuous bigrams	cTP	S..S	0.706612	0.5
Discontinuous bigrams	cTP	S...S	0.698347	0.5
Continuous bigrams	cTP	LS	0.669421	0.5
Discontinuous bigrams	SP	L.L	0.664728	0.4
Continuous bigrams	SP	LL	0.661239	0.4
Continuous bigrams	cTP	SL	0.652893	0.5
Discontinuous bigrams	cTP	A..S	0.644628	0.5
Discontinuous bigrams	SP	L...L	0.633614	0.4
Discontinuous bigrams	cTP	L...S	0.632231	0.5
Continuous bigrams	cTP	AS	0.628099	0.5
Discontinuous bigrams	SP	L..L	0.624891	0.4
Discontinuous bigrams	cTP	L.S	0.619835	0.5
Discontinuous bigrams	cTP	S.L	0.619835	0.5
Discontinuous bigrams	cTP	L..S	0.615702	0.5
Discontinuous bigrams	cTP	S..L	0.595041	0.5
Discontinuous bigrams	cTP	S...L	0.595041	0.5
Discontinuous bigrams	cTP	A.S	0.590909	0.5
Discontinuous bigrams	cTP	A...S	0.586777	0.5
Discontinuous bigrams	cTP	S.P	0.561983	0.5
Continuous bigrams	mTP	LR	0.558541	0.4
Discontinuous bigrams	mTP	L.R	0.556622	0.4
Discontinuous bigrams	cTP	S...P	0.541322	0.5
Discontinuous bigrams	mTP	R.L	0.539347	0.4
Discontinuous bigrams	cTP	S.A	0.524793	0.5
Discontinuous bigrams	SP	L..A	0.510614	0.4
Discontinuous bigrams	SP	L...A	0.508578	0.4
Discontinuous bigrams	cTP	S..A	0.508264	0.5
Discontinuous bigrams	cTP	S...A	0.508264	0.5
Continuous bigrams	SP	LA	0.507415	0.4
Continuous bigrams	cTP	PS	0.5	0.5
Discontinuous bigrams	mTP	A.R	0.495202	0.4
Discontinuous bigrams	mTP	L..R	0.483685	0.4
Discontinuous bigrams	SP	L.A	0.480081	0.4
Discontinuous bigrams	mTP	L...R	0.47025	0.4
Continuous bigrams	SP	AL	0.469904	0.4
Continuous bigrams	mTP	LL	0.458733	0.4
Continuous bigrams	mTP	AL	0.449136	0.4
Continuous bigrams	mTP	RR	0.447217	0.4
Discontinuous bigrams	SP	A.L	0.437336	0.4
Discontinuous bigrams	SP	A..L	0.428322	0.4
Discontinuous bigrams	mTP	L.S	0.418426	0.4
Continuous bigrams	mTP	RL	0.416507	0.4
Discontinuous bigrams	mTP	A..R	0.416507	0.4
Continuous bigrams	mTP	AA	0.414587	0.4
Continuous bigrams	mTP	SR	0.412668	0.4
Discontinuous bigrams	mTP	R..S	0.410749	0.4
Discontinuous bigrams	mTP	S..L	0.410749	0.4
Discontinuous bigrams	SP	A.A	0.406804	0.4
Discontinuous bigrams	mTP	S.L	0.40499	0.4
Discontinuous bigrams	mTP	L..S	0.40499	0.4
Discontinuous bigrams	AMP	L..L	0.285398	0.2
Continuous bigrams	AMP	LK	0.269308	0.2
Continuous bigrams	AMP	KL	0.261163	0.2
Discontinuous bigrams	AMP	L...L	0.249095	0.2
Discontinuous bigrams	AMP	L..K	0.236122	0.2
Discontinuous bigrams	AMP	K..L	0.227977	0.2
Discontinuous bigrams	AMP	A.K	0.223854	0.2
Discontinuous bigrams	AMP	K.I	0.221541	0.2
Continuous bigrams	mTP	LS	0.401152	0.4
Discontinuous bigrams	AMP	K.K	0.21963	0.2
Continuous bigrams	AMP	LL	0.215105	0.2
Discontinuous bigrams	AMP	I.K	0.214099	0.2
Continuous bigrams	AMP	KI	0.203842	0.2
Discontinuous bigrams	AMP	K.A	0.20183	0.2
Continuous trigrams	cTP	SSS	0.338843	0.2
Discontinuous trigrams	SP	LL.L	0.315499	0.1
Discontinuous trigrams	cTP	SS.S	0.305785	0.15
Discontinuous trigrams	cTP	S.SS	0.301653	0.2
Discontinuous trigrams	cTP	SS..S	0.297521	0.2
Discontinuous trigrams	cTP	S.S...S	0.297521	0.2
Discontinuous trigrams	SP	L.LL	0.295435	0.15
Discontinuous trigrams	cTP	S...S..S	0.293388	0.2
Continuous trigrams	SP	LLL	0.291945	0.15
Discontinuous trigrams	cTP	S...SS	0.289256	0.2
Discontinuous trigrams	cTP	S..SS	0.285124	0.2
Continuous trigrams	SP	LAL	0.15993	0.15
Discontinuous trigrams	SP	LL..L	0.284385	0.15
Discontinuous trigrams	SP	LL...L	0.279151	0.15
Continuous trigrams	cTP	SLS	0.27686	0.2
Discontinuous trigrams	cTP	SS...S	0.27686	0.2
Discontinuous trigrams	SP	L.L.L	0.272172	0.15
Discontinuous trigrams	SP	L.L..L	0.270718	0.15
Discontinuous trigrams	cTP	L..SS	0.268595	0.2
Discontinuous trigrams	cTP	S..S.S	0.268595	0.2
Discontinuous trigrams	SP	L..L.L	0.268101	0.15
Discontinuous trigrams	cTP	S...S.S	0.264463	0.2
Discontinuous trigrams	SP	L..LL	0.25647	0.15
Continuous trigrams	cTP	MAS	0.256198	0.2
Discontinuous trigrams	cTP	S.S.S	0.256198	0.2
Discontinuous trigrams	SP	L...L.L	0.254434	0.1
Discontinuous trigrams	AMP	K...K..K	0.134352	0.075
Continuous trigrams	cTP	LSS	0.252066	0.2
Discontinuous trigrams	cTP	A.SS	0.247934	0.2
Discontinuous trigrams	cTP	S.S..S	0.247934	0.2
Discontinuous trigrams	SP	L.L...L	0.246583	0.15
Discontinuous trigrams	cTP	L..S...S	0.243802	0.2
Discontinuous trigrams	cTP	S..S..S	0.239669	0.2
Discontinuous trigrams	cTP	S..S...S	0.235537	0.2
Continuous trigrams	cTP	SSL	0.231405	0.2
Discontinuous trigrams	cTP	SS.L	0.231405	0.15
Discontinuous trigrams	cTP	L.SS	0.231405	0.2
Discontinuous trigrams	cTP	LS...S	0.227273	0.2
Discontinuous trigrams	cTP	S...LS	0.227273	0.2
Discontinuous trigrams	cTP	L...SS	0.247934	0.2
Discontinuous trigrams	cTP	S...S...S	0.227273	0.2
Discontinuous trigrams	SP	L..L..L	0.227101	0.15
Discontinuous trigrams	cTP	LS.S	0.22314	0.15
Discontinuous trigrams	AMP	K...K...K	0.133146	0.075
Discontinuous trigrams	cTP	S..L...S	0.22314	0.2
Discontinuous trigrams	SP	L...L..L	0.222158	0.15
Discontinuous trigrams	cTP	LS..S	0.214876	0.2
Discontinuous trigrams	cTP	MA...S	0.210744	0.2
Discontinuous trigrams	cTP	L.S..S	0.210744	0.2
Discontinuous trigrams	cTP	SL.S	0.206612	0.15
Discontinuous trigrams	cTP	S.L..S	0.206612	0.2
Discontinuous trigrams	cTP	L.S...S	0.206612	0.2
Discontinuous trigrams	cTP	L..S..S	0.206612	0.2
Discontinuous trigrams	cTP	L...S..S	0.206612	0.2
Discontinuous trigrams	cTP	S..LS	0.202479	0.2
Discontinuous trigrams	SP	L..L...L	0.199767	0.15
Discontinuous trigrams	SP	LL..A	0.187555	0.15
Discontinuous trigrams	SP	LL...A	0.187264	0.15
Discontinuous trigrams	SP	L...L...L	0.186682	0.15
Discontinuous trigrams	SP	L.LA	0.181448	0.15
Discontinuous trigrams	SP	L.L..A	0.181448	0.15
Discontinuous trigrams	SP	L.L.A	0.176505	0.15
Discontinuous trigrams	cTP	SS.P	0.173554	0.15
Discontinuous trigrams	SP	L..LA	0.172434	0.15
Discontinuous trigrams	SP	LL.A	0.171271	0.1
Discontinuous trigrams	SP	L.L...A	0.170108	0.15
Continuous trigrams	SP	LLA	0.169526	0.15
Discontinuous trigrams	cTP	AS.S	0.169421	0.15
Discontinuous trigrams	cTP	AA.A	0.169421	0.15
Discontinuous trigrams	SP	L..L..A	0.168944	0.15
Discontinuous trigrams	SP	L...L...A	0.161384	0.15
Discontinuous trigrams	cTP	MA.L	0.161157	0.15
Discontinuous trigrams	cTP	AA.S	0.161157	0.15
Discontinuous trigrams	SP	L..L...A	0.160512	0.15
Discontinuous trigrams	SP	L..AL	0.15993	0.15
Discontinuous trigrams	SP	L..L.A	0.158767	0.15
Discontinuous trigrams	SP	L...L..A	0.154696	0.15
Discontinuous trigrams	SP	L..A.L	0.152079	0.15
Continuous trigrams	mTP	LLR	0.149712	0.1
Discontinuous trigrams	SP	AL.L	0.146263	0.1
Discontinuous trigrams	AMP	KK..K	0.128721	0.075
Continuous trigrams	mTP	ALR	0.142035	0.1
Continuous trigrams	mTP	AAA	0.140115	0.1
Discontinuous trigrams	mTP	LL.R	0.140115	0.1
Discontinuous trigrams	SP	LA.L	0.139866	0.1
Discontinuous trigrams	mTP	A.R.L	0.138196	0.1
Discontinuous tetragrams	SP	LLL.L	0.135795	0.05
Discontinuous trigrams	mTP	AA.R	0.132438	0.1
Discontinuous tetragrams	cTP	S.SSS	0.132231	0.075
Discontinuous trigrams	SP	LL.V	0.131434	0.1
Discontinuous trigrams	AMP	L.K...K	0.127615	0.075
Discontinuous trigrams	AMP	K..KK	0.126609	0.075
Continuous trigrams	mTP	MAA	0.130518	0.1
Discontinuous trigrams	mTP	A..L.R	0.130518	0.1
Discontinuous trigrams	mTP	LR.L	0.128599	0.1
Discontinuous trigrams	AMP	K..K...K	0.123391	0.075
Continuous trigrams	mTP	AAL	0.126679	0.1
Discontinuous trigrams	AMP	K.L.K	0.115949	0.075
Discontinuous trigrams	AMP	K...K.L	0.108307	0.075
Discontinuous trigrams	mTP	AA...R	0.12476	0.1
Discontinuous trigrams	AMP	LK...K	0.105088	0.075
Discontinuous tetragrams	SP	LL.LL	0.123582	0.05
Discontinuous tetragrams	SP	LL.L.L	0.123292	0.05
Discontinuous trigrams	mTP	AA.A	0.122841	0.1
Discontinuous trigrams	SP	LA.A	0.121256	0.1
Continuous tetragrams	SP	LLLL	0.120965	0.05
Discontinuous trigrams	AMP	KL.K	0.0961384	0.075
Discontinuous tetragrams	SP	L.L.LL	0.120965	0.05
Discontinuous trigrams	mTP	AA..R	0.119002	0.1
Discontinuous trigrams	mTP	A.AA	0.119002	0.1
Discontinuous tetragrams	SP	LL.L..L	0.11893	0.05
Discontinuous tetragrams	SP	L.LL.L	0.11893	0.05
Discontinuous tetragrams	SP	LLL..L	0.118348	0.05
Discontinuous trigrams	SP	A...LL	0.116894	0.1
Continuous tetragrams	cTP	SSSS	0.115702	0.075
Discontinuous tetragrams	cTP	S..SSS	0.115702	0.075
Discontinuous tetragrams	SP	L.LLL	0.115441	0.05
Continuous trigrams	AMP	LKK	0.095535	0.075
Discontinuous trigrams	mTP	AA..A	0.115163	0.1
Continuous trigrams	mTP	RLL	0.113244	0.1
Continuous trigrams	mTP	LRR	0.113244	0.1
Discontinuous trigrams	mTP	L.RS	0.113244	0.1
Discontinuous trigrams	mTP	R.L..S	0.113244	0.1
Discontinuous tetragrams	cTP	S.SS..S	0.11157	0.075
Discontinuous trigrams	mTP	SR.L	0.111324	0.1
Discontinuous trigrams	mTP	A..AR	0.111324	0.1
Discontinuous trigrams	AMP	K..LK	0.0942277	0.075
Discontinuous trigrams	mTP	AL.R	0.109405	0.1
Discontinuous trigrams	mTP	AA...A	0.109405	0.1
Discontinuous trigrams	mTP	A...AA	0.109405	0.1
Discontinuous trigrams	mTP	L...A.R	0.109405	0.1
Discontinuous trigrams	SP	VL.L	0.108462	0.1
Discontinuous tetragrams	SP	L.LL..L	0.10788	0.05
Discontinuous tetragrams	SP	LL..L.L	0.107589	0.05
Discontinuous trigrams	mTP	A.L.R	0.107486	0.1
Discontinuous trigrams	mTP	A..LL	0.107486	0.1
Discontinuous trigrams	mTP	A...L.R	0.107486	0.1
Discontinuous trigrams	mTP	L...R.L	0.107486	0.1
Discontinuous trigrams	AMP	KK...K	0.0930209	0.075
Discontinuous trigrams	AMP	L.K.L	0.0926187	0.075
Continuous trigrams	AMP	KKL	0.0917136	0.075
Discontinuous trigrams	AMP	L..L.K	0.0917136	0.075
Discontinuous trigrams	AMP	K...KK	0.090708	0.075
Discontinuous trigrams	AMP	L.K..K	0.0885961	0.075
Discontinuous trigrams	AMP	K.A.K	0.0875905	0.075
Discontinuous trigrams	AMP	LK.L	0.0866854	0.075
Discontinuous trigrams	AMP	L.KK	0.0863837	0.075
Discontinuous trigrams	AMP	K..K.L	0.0862832	0.075
Discontinuous trigrams	AMP	K...KL	0.0850764	0.075
Discontinuous trigrams	AMP	KL..K	0.0846742	0.075
Discontinuous trigrams	AMP	L.KL	0.0815567	0.075
Continuous trigrams	AMP	KKI	0.0791432	0.075
Discontinuous trigrams	AMP	K.LK	0.0790426	0.075
Discontinuous trigrams	AMP	K.L..L	0.0782381	0.075
Discontinuous trigrams	AMP	KK.L	0.0779364	0.075
Discontinuous trigrams	AMP	LL..L	0.0767297	0.075
Discontinuous trigrams	AMP	L...L.K	0.0756235	0.075
Discontinuous trigrams	AMP	K.K...K	0.0752212	0.075
Discontinuous tetragrams	cTP	SS..SS	0.107438	0.075
Discontinuous tetragrams	cTP	S.S..SS	0.107438	0.075
Discontinuous trigrams	mTP	R.LS	0.105566	0.1
Discontinuous trigrams	mTP	S.L.R	0.105566	0.1
Continuous tetragrams	cTP	SLSS	0.0991736	0.075
Continuous tetragrams	cTP	LSSS	0.0950413	0.075
Discontinuous trigrams	mTP	R.L...A	0.105566	0.1
Discontinuous trigrams	mTP	A..R.L	0.105566	0.1
Discontinuous tetragrams	SP	L..LLL	0.105554	0.05
Discontinuous trigrams	mTP	AA.L	0.103647	0.1
Discontinuous trigrams	mTP	AA..L	0.103647	0.1
Discontinuous trigrams	mTP	MA...L	0.103647	0.1
Discontinuous trigrams	mTP	AA...L	0.103647	0.1
Discontinuous trigrams	mTP	LL...R	0.103647	0.1
Discontinuous trigrams	mTP	A.LR	0.103647	0.1
Discontinuous trigrams	mTP	A.A.A	0.103647	0.1
Discontinuous trigrams	mTP	A.A..A	0.103647	0.1
Discontinuous tetragrams	cTP	SSS..S	0.103306	0.075
Continuous tetragrams	SP	LLLA	0.0645536	0.05
Discontinuous tetragrams	cTP	SS..S.S	0.103306	0.075
Discontinuous trigrams	SP	AA.A	0.102355	0.1
Discontinuous tetragrams	SP	L..LL.L	0.102355	0.05
Discontinuous tetragrams	SP	LL..LL	0.101774	0.05
Discontinuous trigrams	mTP	LL..R	0.101727	0.1
Discontinuous trigrams	mTP	A.A...R	0.101727	0.1
Discontinuous tetragrams	SP	L.L.L.L	0.100029	0.05
Discontinuous tetragrams	cTP	SSS.S	0.0991736	0.075
Discontinuous tetragrams	cTP	SLS.S	0.0991736	0.075
Discontinuous tetragrams	cTP	S.S.SS	0.0991736	0.075
Discontinuous tetragrams	SP	L..L.LL	0.0965397	0.05
Continuous tetragrams	SP	LLAL	0.0503053	0.05
Discontinuous tetragrams	cTP	SS.SS	0.0950413	0.075
Discontinuous tetragrams	cTP	S..SS.S	0.0950413	0.075
Discontinuous tetragrams	SP	L.L.L..L	0.0939227	0.05
Discontinuous tetragrams	SP	L.L..LL	0.0913056	0.05
Discontinuous tetragrams	cTP	S.S.S.S	0.0909091	0.075
Discontinuous tetragrams	cTP	SLS..S	0.0867769	0.075
Discontinuous tetragrams	cTP	LS.SS	0.0867769	0.075
Discontinuous tetragrams	cTP	SS.S.S	0.0867769	0.075
Discontinuous tetragrams	cTP	S.SS.S	0.0867769	0.075
Discontinuous tetragrams	cTP	S..SS..S	0.0867769	0.075
Discontinuous tetragrams	SP	L.L..L.L	0.0857808	0.05
Discontinuous tetragrams	SP	L..L.L.L	0.0831637	0.05
Discontinuous tetragrams	SP	L..L..L.L	0.0831637	0.05
Discontinuous tetragrams	SP	LL..L..L	0.0828729	0.05
Discontinuous tetragrams	cTP	SS..S..S	0.0826446	0.075
Discontinuous tetragrams	cTP	L..SSS	0.0826446	0.075
Discontinuous tetragrams	cTP	S..SLS	0.0826446	0.075
Discontinuous tetragrams	cTP	S..S.SS	0.0826446	0.075
Discontinuous tetragrams	SP	L..L.L..L	0.0811282	0.05
Discontinuous tetragrams	cTP	SL..SS	0.0785124	0.075
Discontinuous tetragrams	cTP	LS..SS	0.0785124	0.075
Discontinuous tetragrams	cTP	S.S.S..S	0.0785124	0.075
Discontinuous tetragrams	cTP	L..S.S.S	0.0785124	0.075
Discontinuous tetragrams	cTP	L..S..SS	0.0785124	0.075
Discontinuous tetragrams	cTP	L..S..S.S	0.0785124	0.075
Discontinuous tetragrams	SP	L..LL..L	0.0779296	0.05
Discontinuous tetragrams	SP	L..L..LL	0.0776388	0.05
Discontinuous tetragrams	SP	LL.LA	0.0697877	0.05
Discontinuous tetragrams	SP	L.L..L..L	0.0694969	0.05
Discontinuous tetragrams	SP	LLL..A	0.0648444	0.05
Discontinuous tetragrams	SP	LL.L.A	0.0645536	0.05
Discontinuous tetragrams	SP	LLL.A	0.0639721	0.05
Discontinuous tetragrams	SP	LL.L..A	0.062809	0.05
Discontinuous tetragrams	SP	L..L..L..L	0.0607735	0.05
Discontinuous tetragrams	SP	L.LLA	0.0604827	0.05
Discontinuous tetragrams	SP	L.L.L..A	0.0596104	0.05
Discontinuous tetragrams	SP	LL..A.L	0.0584472	0.05
Discontinuous tetragrams	SP	LL..LA	0.0578657	0.05
Discontinuous tetragrams	SP	L.LAL	0.0569933	0.05
Discontinuous tetragrams	SP	L.LL.A	0.0564117	0.05
Discontinuous tetragrams	SP	LL..L..A	0.056121	0.05
Discontinuous tetragrams	SP	L..L.L..A	0.056121	0.05
Discontinuous tetragrams	SP	LL..AL	0.0555394	0.05
Discontinuous tetragrams	SP	L.L.LA	0.0555394	0.05
Discontinuous tetragrams	SP	L.L..L..A	0.0555394	0.05
Discontinuous tetragrams	SP	LLL..V	0.0549578	0.05
Discontinuous tetragrams	SP	L.LL..A	0.0546671	0.05
Discontinuous tetragrams	SP	L..L.LA	0.0537947	0.05
Discontinuous tetragrams	mTP	AAA.A	0.0537428	0.05
Discontinuous tetragrams	SP	L.L.L.A	0.0529224	0.05
Discontinuous tetragrams	SP	L.L..L.A	0.0529224	0.05
Discontinuous tetragrams	SP	L.LA.L	0.0523408	0.05
Discontinuous tetragrams	SP	L..L.L.A	0.05205	0.05
Discontinuous tetragrams	SP	LL.A.L	0.0505961	0.05
Discontinuous tetragrams	SP	L..LAL	0.0505961	0.05
Discontinuous tetragrams	SP	L..L..L..A	0.0505961	0.05
Discontinuous tetragrams	SP	ALL.L	0.0500145	0.05
Discontinuous tetragrams	SP	LL.L..V	0.0500145	0.05
Discontinuous pentagrams	SP	LLLL.L	0.0569933	0.025
Discontinuous pentagrams	SP	LLL.LL	0.0564117	0.025
Discontinuous pentagrams	SP	L.LLLL	0.0558302	0.025
Continuous pentagrams	SP	LLLLL	0.0552486	0.025
Discontinuous pentagrams	SP	LL.LL.L	0.0540855	0.025
Discontinuous pentagrams	cTP	S.SSSS	0.053719	0.025
Discontinuous pentagrams	SP	LL.LLL	0.0508869	0.025
Discontinuous pentagrams	SP	L.LLL.L	0.0500145	0.025
Discontinuous pentagrams	cTP	S.SSS.S	0.0495868	0.025
Discontinuous pentagrams	cTP	S.S.SSS	0.0495868	0.025
Discontinuous pentagrams	SP	LLL.L.L	0.0491422	0.025
Discontinuous pentagrams	SP	L.LL.LL	0.0491422	0.025
Discontinuous pentagrams	SP	LL.L.LL	0.0485606	0.025
Discontinuous pentagrams	cTP	SS.SSS	0.0454545	0.025
Discontinuous pentagrams	SP	L.L.LL.L	0.0436173	0.025
Discontinuous pentagrams	SP	LL.L.L.L	0.0430358	0.025
Discontinuous pentagrams	SP	L.L.LLL	0.042745	0.025
Continuous pentagrams	cTP	SSSSS	0.0413223	0.03
Discontinuous pentagrams	cTP	SSS.SS	0.0413223	0.025
Discontinuous pentagrams	cTP	SLS.SS	0.0413223	0.025
Discontinuous pentagrams	cTP	LS.SSS	0.0413223	0.025
Discontinuous pentagrams	cTP	LS.S.S.S	0.0413223	0.025
Discontinuous pentagrams	cTP	S.SS.SS	0.0413223	0.025
Discontinuous pentagrams	SP	L.L.L.LL	0.0401279	0.025
Continuous pentagrams	cTP	SLSSS	0.0371901	0.03
Discontinuous pentagrams	cTP	SSS.S.S	0.0371901	0.025
Discontinuous pentagrams	cTP	S.S.S.S.S	0.0371901	0.025
Discontinuous pentagrams	SP	L.L.L.L.L	0.0363478	0.025
Discontinuous pentagrams	SP	L.LL.L.L	0.0348939	0.025
Continuous pentagrams	cTP	LSSSS	0.0330579	0.03
Continuous pentagrams	cTP	LSLSS	0.0330579	0.03
Discontinuous pentagrams	cTP	SSSS.S	0.0330579	0.025
Discontinuous pentagrams	cTP	SS.SS.S	0.0330579	0.025
Discontinuous pentagrams	cTP	L.SS.S.S	0.0330579	0.025
Discontinuous pentagrams	cTP	L.S.SSS	0.0330579	0.025
Discontinuous pentagrams	cTP	L.S.SS.S	0.0330579	0.025
Discontinuous pentagrams	cTP	SPSS.S	0.0289256	0.025
Discontinuous pentagrams	cTP	PSS.SS	0.0289256	0.025
Discontinuous pentagrams	cTP	SLS.S.S	0.0289256	0.025
Discontinuous pentagrams	cTP	SL.SS.S	0.0289256	0.025
Discontinuous pentagrams	cTP	L.SSSS	0.0289256	0.025
Discontinuous pentagrams	cTP	L.LSSS	0.0289256	0.025
Discontinuous pentagrams	cTP	T.SLS.S	0.0289256	0.025
Discontinuous pentagrams	cTP	S.SSS.P	0.0289256	0.025
Discontinuous pentagrams	cTP	L.SS.SS	0.0289256	0.025
Discontinuous pentagrams	cTP	S.S.SS.S	0.0289256	0.025
Discontinuous pentagrams	cTP	S.S.S.SS	0.0289256	0.025
Discontinuous pentagrams	mTP	AAA.A.A	0.0268714	0.02
Discontinuous pentagrams	SP	LLLL.A	0.0252981	0.025
Discontinuous pentagrams	mTP	AAA.AR	0.0230326	0.02
Discontinuous tetragrams	AMP	K..KK..K	0.0610418	0.025
Discontinuous tetragrams	AMP	KK..KK	0.0500805	0.025
Discontinuous tetragrams	AMP	KL.KK	0.0435438	0.025
Discontinuous tetragrams	AMP	KK..K.L	0.0434433	0.025
Discontinuous tetragrams	AMP	LKK..K	0.0422365	0.025
Discontinuous tetragrams	AMP	KKL.K	0.0415326	0.025
Discontinuous tetragrams	AMP	L.K.L.K	0.0402253	0.025
Discontinuous tetragrams	AMP	L.KK..K	0.0387168	0.025
Discontinuous tetragrams	AMP	K..K..KK	0.0373089	0.025
Discontinuous tetragrams	AMP	KK..K..K	0.0370072	0.025
Discontinuous tetragrams	AMP	KK.LK	0.0363033	0.025
Discontinuous tetragrams	AMP	L.K..KK	0.0362027	0.025
Discontinuous tetragrams	AMP	L.K..LK	0.0358005	0.025
Discontinuous tetragrams	AMP	LK.L.K	0.0353982	0.025
Discontinuous tetragrams	AMP	K.LKK	0.0352977	0.025
Discontinuous tetragrams	AMP	K.L.K.L	0.0351971	0.025
Discontinuous tetragrams	AMP	K.L.K..K	0.0350965	0.025
Discontinuous tetragrams	AMP	K..LK.L	0.034996	0.025
Discontinuous tetragrams	AMP	KL..K..K	0.0346943	0.025
Discontinuous tetragrams	AMP	K.FKK	0.0345937	0.025
Discontinuous tetragrams	AMP	K.LK.L	0.0336887	0.025
Discontinuous tetragrams	AMP	K..KK.L	0.0331858	0.025
Discontinuous tetragrams	AMP	K..KKL	0.0328842	0.025
Discontinuous tetragrams	AMP	K.F.K..K	0.0325825	0.025
Discontinuous tetragrams	AMP	L..L.K.L	0.0323813	0.025
Discontinuous tetragrams	AMP	K..KKI	0.0320796	0.025
Discontinuous tetragrams	AMP	K.L.KL	0.0319791	0.025
Discontinuous tetragrams	AMP	K..K.L.K	0.0319791	0.025
Discontinuous tetragrams	AMP	K..K.I.K	0.0311746	0.025
Discontinuous tetragrams	AMP	LK..LK	0.0306718	0.025
Discontinuous tetragrams	AMP	L.KL.K	0.0305712	0.025
Discontinuous tetragrams	AMP	L.KK.L	0.0305712	0.025
Discontinuous tetragrams	AMP	L.K..K.L	0.0298673	0.025
Continuous tetragrams	AMP	LKKL	0.0296661	0.025
Discontinuous tetragrams	AMP	KKL..K	0.0296661	0.025
Discontinuous tetragrams	AMP	L.K.LK	0.0296661	0.025
Discontinuous tetragrams	AMP	KL.K.L	0.0293644	0.025
Discontinuous tetragrams	AMP	K..LKK	0.0293644	0.025
Discontinuous tetragrams	AMP	KL.K..L	0.0292639	0.025
Discontinuous tetragrams	AMP	KK.L..L	0.0292639	0.025
Discontinuous tetragrams	AMP	K..K..LK	0.0292639	0.025
Discontinuous tetragrams	AMP	KL..K.L	0.0286605	0.025
Continuous tetragrams	AMP	KKLL	0.0282582	0.025
Discontinuous tetragrams	AMP	K.L.KK	0.0279566	0.025
Discontinuous tetragrams	AMP	LL.KL	0.027856	0.025
Discontinuous tetragrams	AMP	L.KL..K	0.0277554	0.025
Discontinuous tetragrams	AMP	L.KKL	0.0276549	0.025
Discontinuous tetragrams	AMP	L..K.LK	0.0274537	0.025
Discontinuous tetragrams	AMP	KKI.K	0.0271521	0.025
Discontinuous tetragrams	AMP	KL..KL	0.0267498	0.025
Discontinuous tetragrams	AMP	LLK.L	0.0266492	0.025
Discontinuous tetragrams	AMP	KK.KK	0.0265487	0.025
Discontinuous tetragrams	AMP	KLL..L	0.026247	0.025
Discontinuous tetragrams	AMP	K.KK..K	0.0261464	0.025
Discontinuous tetragrams	AMP	FKK..K	0.0260459	0.025
Discontinuous tetragrams	AMP	K.L..L.K	0.0260459	0.025
Discontinuous tetragrams	AMP	LL..LL	0.0258447	0.025
Discontinuous tetragrams	AMP	L..K..K.L	0.0256436	0.025
Discontinuous tetragrams	AMP	K.L.K..L	0.0254425	0.025
Discontinuous tetragrams	AMP	K.LLK	0.0252414	0.025
Discontinuous tetragrams	AMP	L..L..KL	0.0251408	0.025
Discontinuous pentagrams	AMP	KKL.KK	0.0220233	0.02
Discontinuous pentagrams	AMP	KK.LK.L	0.020716	0.02
Discontinuous pentagrams	AMP	L.KK.LK	0.0203138	0.02

## Sheet: Taxonomy frequent
Type	Dataset	Frequent in	Motif	Freq1	Freq2	Freq3	Freq4	Diff	Cutoff			cTP	mTP	SP	SP (kingdom)	SP (phylum)	SP (class)
Continuous bigrams	cTP	Plants	SS	0.7745	0.1429			0.6316	0.5		Freq1	Plants	Plants	Eukaryota	Plants	Arthropods	Arachnids
Continuous bigrams	cTP	Plants	MA	0.7532	0.8571			0.1039	0.5		Freq2	NA	Animals	Bacteria	Animals	Chordates	Insects
Continuous bigrams	cTP	Plants	LS	0.6809	0.2857			0.3952	0.5		Freq3	Streptophytes	Fungi	Archaea	Fungi		Reptiles
Continuous bigrams	cTP	Plants	SL	0.6638	0.2857			0.3781	0.5		Freq4	Chlorophytes	NA	Viruses			Mammals
Continuous bigrams	cTP	Plants	AS	0.6213	0.8571			0.2358	0.5
Continuous bigrams	cTP	Plants	PS	0.5106	0.1429			0.3677	0.5
Continuous bigrams	cTP	NA	MA	0.7532	0.8571			0.1039	0.7
Continuous bigrams	cTP	NA	AS	0.6213	0.8571			0.2358	0.7
Continuous bigrams	cTP	NA	AT	0.4553	0.8571			0.4018	0.7
Continuous bigrams	cTP	NA	AV	0.3277	0.8571			0.5294	0.7
Continuous bigrams	cTP	NA	GA	0.2255	0.8571			0.6316	0.7
Continuous bigrams	cTP	NA	SA	0.4894	0.7143			0.2249	0.7
Continuous bigrams	cTP	NA	AA	0.4638	0.7143			0.2505	0.7
Continuous bigrams	cTP	NA	RR	0.3277	0.7143			0.3866	0.7
Continuous bigrams	cTP	NA	PA	0.3277	0.7143			0.3866	0.7
Continuous bigrams	cTP	NA	VA	0.3234	0.7143			0.3909	0.7
Continuous bigrams	cTP	NA	FA	0.1872	0.7143			0.5271	0.7
Continuous bigrams	cTP	NA	VG	0.1745	0.7143			0.5398	0.7
Continuous bigrams	cTP	NA	VP	0.1404	0.7143			0.5739	0.7
Continuous bigrams	cTP	Streptophytes	SS	0.8037	0.375			0.4287	0.5
Continuous bigrams	cTP	Streptophytes	MA	0.758	0.6875			0.0705	0.5
Continuous bigrams	cTP	Streptophytes	LS	0.7078	0.3125			0.3953	0.5
Continuous bigrams	cTP	Streptophytes	SL	0.6849	0.375			0.3099	0.5
Continuous bigrams	cTP	Streptophytes	AS	0.6301	0.5			0.1301	0.5
Continuous bigrams	cTP	Streptophytes	PS	0.5297	0.25			0.2797	0.5
Continuous bigrams	cTP	Streptophytes	SP	0.5068	0			0.5068	0.5
Continuous bigrams	cTP	Streptophytes	ST	0.5068	0.1875			0.3193	0.5
Continuous bigrams	cTP	Chlorophytes	PA	0.2968	0.75			0.4532	0.5
Continuous bigrams	cTP	Chlorophytes	AA	0.4475	0.6875			0.24	0.5
Continuous bigrams	cTP	Chlorophytes	MA	0.758	0.6875			0.0705	0.5
Continuous bigrams	cTP	Chlorophytes	AV	0.3014	0.6875			0.3861	0.5
Continuous bigrams	cTP	Chlorophytes	VA	0.2968	0.6875			0.3907	0.5
Continuous bigrams	cTP	Chlorophytes	AP	0.2922	0.6875			0.3953	0.5
Continuous bigrams	cTP	Chlorophytes	VR	0.2055	0.6875			0.482	0.5
Continuous bigrams	cTP	Chlorophytes	SA	0.4795	0.625			0.1455	0.5
Continuous bigrams	cTP	Chlorophytes	SR	0.4155	0.625			0.2095	0.5
Continuous bigrams	cTP	Chlorophytes	RS	0.3744	0.625			0.2506	0.5
Continuous bigrams	cTP	Chlorophytes	RP	0.2146	0.625			0.4104	0.5
Continuous bigrams	mTP	Plants	RS	0.6583	0.2894	0.4123	0.2143		0.5
Continuous bigrams	mTP	Plants	RR	0.6417	0.4066	0.3333	0.5		0.5
Continuous bigrams	mTP	Plants	LR	0.6333	0.5971	0.4211	0.2857		0.5
Continuous bigrams	mTP	Plants	SR	0.625	0.3516	0.3684	0.1429		0.5
Continuous bigrams	mTP	Plants	SS	0.6	0.2125	0.2895	0.2143		0.5
Continuous bigrams	mTP	Plants	SL	0.5833	0.2857	0.2807	0.2143		0.5
Continuous bigrams	mTP	Plants	AS	0.5	0.3297	0.307	0.2143		0.5
Continuous bigrams	mTP	Animals	LR	0.6333	0.5971	0.4211	0.2857		0.5
Continuous bigrams	mTP	Animals	AL	0.3583	0.5788	0.2544	0.2857		0.5
Continuous bigrams	mTP	Animals	AA	0.2583	0.5421	0.307	0.1429		0.5
Continuous bigrams	mTP	Animals	LL	0.4833	0.5385	0.2544	0.3571		0.5
Continuous bigrams	mTP	Fungi	LR	0.6333	0.5971	0.4211	0.2857		0.4
Continuous bigrams	mTP	Fungi	RS	0.6583	0.2894	0.4123	0.2143		0.4
Continuous bigrams	mTP	Fungi	ML	0.1417	0.3004	0.4123	0.1429		0.4
Continuous bigrams	mTP	NA	RF	0.275	0.1319	0.193	0.5714		0.4
Continuous bigrams	mTP	NA	RR	0.6417	0.4066	0.3333	0.5		0.4
Continuous bigrams	mTP	NA	VR	0.2667	0.3553	0.2982	0.4286		0.4
Continuous bigrams	SP	Eukaryota	LL	0.7227	0.4506	0.55	0.6667		0.4
Continuous bigrams	SP	Eukaryota	LA	0.4788	0.6126	0.55	0.2917		0.4
Continuous bigrams	SP	Eukaryota	AL	0.442	0.5692	0.6	0.2917		0.4
Continuous bigrams	SP	Eukaryota	LV	0.4074	0.2661	0.2	0.4167		0.4
Continuous bigrams	SP	Bacteria	LA	0.4788	0.6126	0.55	0.2917		0.4
Continuous bigrams	SP	Bacteria	AL	0.442	0.5692	0.6	0.2917		0.4
Continuous bigrams	SP	Bacteria	AA	0.2754	0.4914	0.55	0.2083		0.4
Continuous bigrams	SP	Bacteria	LL	0.7227	0.4506	0.55	0.6667		0.4
Continuous bigrams	SP	Bacteria	MK	0.2041	0.419	0.25	0.3333		0.4
Continuous bigrams	SP	Bacteria	SA	0.165	0.4005	0.5	0.375		0.4
Continuous bigrams	SP	Archaea	AL	0.442	0.5692	0.6	0.2917		0.5
Continuous bigrams	SP	Archaea	GA	0.1472	0.253	0.6	0.1667		0.5
Continuous bigrams	SP	Archaea	LL	0.7227	0.4506	0.55	0.6667		0.5
Continuous bigrams	SP	Archaea	LA	0.4788	0.6126	0.55	0.2917		0.5
Continuous bigrams	SP	Archaea	AA	0.2754	0.4914	0.55	0.2083		0.5
Continuous bigrams	SP	Archaea	SA	0.165	0.4005	0.5	0.375		0.5
Continuous bigrams	SP	Viruses	LL	0.7227	0.4506	0.55	0.6667		0.4
Continuous bigrams	SP	Viruses	VL	0.3968	0.2688	0.2	0.4167		0.4
Continuous bigrams	SP	Viruses	LV	0.4074	0.2661	0.2	0.4167		0.4
Discontinuous bigrams	cTP	Plants	S.S	0.7277	0.4286			0.2991	0.5
Discontinuous bigrams	cTP	Plants	S.L	0.634	0.1429			0.4911	0.5
Discontinuous bigrams	cTP	Plants	L.S	0.6213	0.5714			0.0499	0.5
Discontinuous bigrams	cTP	Plants	A.S	0.5872	0.7143			0.1271	0.5
Discontinuous bigrams	cTP	Plants	S.P	0.566	0.4286			0.1374	0.5
Discontinuous bigrams	cTP	Plants	S.A	0.5234	0.5714			0.048	0.5
Discontinuous bigrams	cTP	NA	A.V	0.2511	1			0.7489	0.7
Discontinuous bigrams	cTP	NA	V.A	0.3787	1			0.6213	0.7
Discontinuous bigrams	cTP	NA	A.A	0.4809	0.8571			0.3762	0.7
Discontinuous bigrams	cTP	NA	S.N	0.2851	0.8571			0.572	0.7
Discontinuous bigrams	cTP	NA	M.A	0.2936	0.8571			0.5635	0.7
Discontinuous bigrams	cTP	NA	A.S	0.5872	0.7143			0.1271	0.7
Discontinuous bigrams	cTP	NA	A.I	0.1872	0.7143			0.5271	0.7
Discontinuous bigrams	cTP	NA	G.V	0.1787	0.7143			0.5356	0.7
Discontinuous bigrams	cTP	NA	V.V	0.1872	0.7143			0.5271	0.7
Discontinuous bigrams	cTP	NA	V.G	0.166	0.7143			0.5483	0.7
Discontinuous bigrams	cTP	Streptophytes	S.S	0.7626	0.25			0.5126	0.5
Discontinuous bigrams	cTP	Streptophytes	S.L	0.6667	0.1875			0.4792	0.5
Discontinuous bigrams	cTP	Streptophytes	L.S	0.653	0.1875			0.4655	0.5
Discontinuous bigrams	cTP	Streptophytes	S.P	0.5982	0.125			0.4732	0.5
Discontinuous bigrams	cTP	Streptophytes	A.S	0.589	0.5625			0.0265	0.5
Discontinuous bigrams	cTP	Streptophytes	S.A	0.5251	0.5			0.0251	0.5
Discontinuous bigrams	cTP	Chlorophytes	A.R	0.2511	0.875			0.6239	0.6
Discontinuous bigrams	cTP	Chlorophytes	V.A	0.3425	0.875			0.5325	0.6
Discontinuous bigrams	cTP	Chlorophytes	A.A	0.4612	0.75			0.2888	0.6
Discontinuous bigrams	cTP	Chlorophytes	R.A	0.2237	0.75			0.5263	0.6
Discontinuous bigrams	cTP	Chlorophytes	S.R	0.4247	0.6875			0.2628	0.6
Discontinuous bigrams	cTP	Chlorophytes	R.S	0.4201	0.625			0.2049	0.6
Discontinuous bigrams	cTP	Chlorophytes	A.P	0.3059	0.625			0.3191	0.6
Discontinuous bigrams	mTP	Plants	S.S	0.6833	0.2747	0.2632	0.1429		0.5
Discontinuous bigrams	mTP	Plants	L.R	0.65	0.6044	0.3772	0.2857		0.5
Discontinuous bigrams	mTP	Plants	L.S	0.6083	0.3553	0.3684	0.4286		0.5
Discontinuous bigrams	mTP	Plants	S.L	0.5833	0.348	0.3596	0.3571		0.5
Discontinuous bigrams	mTP	Plants	S.R	0.5167	0.2857	0.3333	0.1429		0.5
Discontinuous bigrams	mTP	Plants	R.F	0.5	0.2418	0.307	0.4286		0.5
Discontinuous bigrams	mTP	Plants	A.R	0.5	0.5348	0.4211	0.2857		0.5
Discontinuous bigrams	mTP	Animals	R.L	0.4917	0.6337	0.4035	0.2143		0.5
Discontinuous bigrams	mTP	Animals	L.R	0.65	0.6044	0.3772	0.2857		0.5
Discontinuous bigrams	mTP	Animals	A.R	0.5	0.5348	0.4211	0.2857		0.5
Discontinuous bigrams	mTP	Animals	A.A	0.2833	0.5128	0.2281	0.3571		0.5
Discontinuous bigrams	mTP	Fungi	A.R	0.5	0.5348	0.4211	0.2857		0.4
Discontinuous bigrams	mTP	Fungi	R.L	0.4917	0.6337	0.4035	0.2143		0.4
Discontinuous bigrams	SP	Eukaryota	L.L	0.7291	0.4466	0.55	0.5833		0.4
Discontinuous bigrams	SP	Eukaryota	L.A	0.4537	0.5718	0.4	0.5417		0.4
Discontinuous bigrams	SP	Eukaryota	A.L	0.426	0.4822	0.45	0.25		0.4
Discontinuous bigrams	SP	Eukaryota	L.V	0.4048	0.2885	0.4	0.25		0.4
Discontinuous bigrams	SP	Bacteria	A.A	0.3073	0.7457	0.65	0.4167		0.4
Discontinuous bigrams	SP	Bacteria	L.A	0.4537	0.5718	0.4	0.5417		0.4
Discontinuous bigrams	SP	Bacteria	A.L	0.426	0.4822	0.45	0.25		0.4
Discontinuous bigrams	SP	Bacteria	L.L	0.7291	0.4466	0.55	0.5833		0.4
Discontinuous bigrams	SP	Bacteria	V.A	0.2527	0.4097	0.5	0.2083		0.4
Discontinuous bigrams	SP	Archaea	L.T	0.1942	0.2385	0.65	0.2083		0.5
Discontinuous bigrams	SP	Archaea	A.A	0.3073	0.7457	0.65	0.4167		0.5
Discontinuous bigrams	SP	Archaea	L.L	0.7291	0.4466	0.55	0.5833		0.5
Discontinuous bigrams	SP	Archaea	A.S	0.1726	0.3452	0.55	0.1667		0.5
Discontinuous bigrams	SP	Archaea	V.A	0.2527	0.4097	0.5	0.2083		0.5
Discontinuous bigrams	SP	Archaea	G.A	0.1426	0.3386	0.5	0.125		0.5
Discontinuous bigrams	SP	Viruses	L.L	0.7291	0.4466	0.55	0.5833		0.4
Discontinuous bigrams	SP	Viruses	L.A	0.4537	0.5718	0.4	0.5417		0.4
Discontinuous bigrams	SP	Viruses	A.A	0.3073	0.7457	0.65	0.4167		0.4
Discontinuous bigrams	cTP	Plants	S..S	0.7191	0.2857			0.4334	0.5
Discontinuous bigrams	cTP	Plants	A..S	0.6383	0.8571			0.2188	0.5
Discontinuous bigrams	cTP	Plants	L..S	0.6298	0.1429			0.4869	0.5
Discontinuous bigrams	cTP	Plants	S..L	0.6	0.4286			0.1714	0.5
Discontinuous bigrams	cTP	Plants	S..A	0.5064	0.5714			0.065	0.5
Discontinuous bigrams	cTP	NA	V..A	0.2511	1			0.7489	0.7
Discontinuous bigrams	cTP	NA	A..A	0.417	0.8571			0.4401	0.7
Discontinuous bigrams	cTP	NA	A..S	0.6383	0.8571			0.2188	0.7
Discontinuous bigrams	cTP	NA	A..V	0.2894	0.8571			0.5677	0.7
Discontinuous bigrams	cTP	NA	P..A	0.3532	0.7143			0.3611	0.7
Discontinuous bigrams	cTP	NA	S..V	0.3957	0.7143			0.3186	0.7
Discontinuous bigrams	cTP	Streptophytes	S..S	0.7443	0.375			0.3693	0.5
Discontinuous bigrams	cTP	Streptophytes	L..S	0.6575	0.25			0.4075	0.5
Discontinuous bigrams	cTP	Streptophytes	A..S	0.6438	0.5625			0.0813	0.5
Discontinuous bigrams	cTP	Streptophytes	S..L	0.6301	0.1875			0.4426	0.5
Discontinuous bigrams	cTP	Streptophytes	S..P	0.516	0.25			0.266	0.5
Discontinuous bigrams	cTP	Streptophytes	T..S	0.5023	0			0.5023	0.5
Discontinuous bigrams	cTP	Streptophytes	P..S	0.5023	0.3125			0.1898	0.5
Discontinuous bigrams	cTP	Chlorophytes	A..A	0.3881	0.8125			0.4244	0.6
Discontinuous bigrams	cTP	Chlorophytes	R..A	0.2283	0.75			0.5217	0.6
Discontinuous bigrams	cTP	Chlorophytes	R..V	0.274	0.75			0.476	0.6
Discontinuous bigrams	cTP	Chlorophytes	S..A	0.4932	0.6875			0.1943	0.6
Discontinuous bigrams	cTP	Chlorophytes	V..A	0.2237	0.625			0.4013	0.6
Discontinuous bigrams	cTP	Chlorophytes	S..R	0.4749	0.625			0.1501	0.6
Discontinuous bigrams	mTP	Plants	S..L	0.5917	0.381	0.2895	0.4286		0.5
Discontinuous bigrams	mTP	Plants	L..S	0.5833	0.37	0.3333	0.1429		0.5
Discontinuous bigrams	mTP	Plants	R..S	0.55	0.37	0.3596	0.4286		0.5
Discontinuous bigrams	mTP	Plants	S..R	0.5417	0.3407	0.3596	0.0714		0.5
Discontinuous bigrams	mTP	Plants	S..S	0.525	0.2198	0.307	0.2143		0.5
Discontinuous bigrams	mTP	Plants	L..R	0.525	0.5458	0.307	0.3571		0.5
Discontinuous bigrams	mTP	Animals	L..R	0.525	0.5458	0.307	0.3571		0.4
Discontinuous bigrams	mTP	Animals	A..R	0.3667	0.5055	0.2632	0.3571		0.4
Discontinuous bigrams	mTP	Animals	A..L	0.325	0.4945	0.2719	0.1429		0.4
Discontinuous bigrams	mTP	Animals	L..L	0.4417	0.4359	0.1842	0.2857		0.4
Discontinuous bigrams	mTP	Animals	L..A	0.2917	0.4322	0.2456	0.2143		0.4
Discontinuous bigrams	mTP	Animals	A..A	0.325	0.4212	0.2719	0.1429		0.4
Discontinuous bigrams	mTP	Animals	R..L	0.3667	0.4176	0.2807	0.2143		0.4
Discontinuous bigrams	mTP	Fungi	S..R	0.5417	0.3407	0.3596	0.0714		0.35
Discontinuous bigrams	mTP	Fungi	R..S	0.55	0.37	0.3596	0.4286		0.35
Discontinuous bigrams	mTP	Fungi	S..A	0.3083	0.2857	0.3509	0.2143		0.35
Discontinuous bigrams	mTP	NA	R..G	0.1917	0.3297	0.0965	0.4286		0.4
Discontinuous bigrams	mTP	NA	S..L	0.5917	0.381	0.2895	0.4286		0.4
Discontinuous bigrams	mTP	NA	R..S	0.55	0.37	0.3596	0.4286		0.4
Discontinuous bigrams	SP	Eukaryota	L..L	0.6866	0.4137	0.65	0.5		0.4
Discontinuous bigrams	SP	Eukaryota	L..A	0.4917	0.585	0.3	0.4167		0.4
Discontinuous bigrams	SP	Eukaryota	L..V	0.4112	0.2596	0.5	0.4583		0.4
Discontinuous bigrams	SP	Bacteria	L..A	0.4917	0.585	0.3	0.4167		0.4
Discontinuous bigrams	SP	Bacteria	A..A	0.2527	0.552	0.45	0.25		0.4
Discontinuous bigrams	SP	Bacteria	A..L	0.3972	0.5389	0.6	0.2083		0.4
Discontinuous bigrams	SP	Bacteria	S..A	0.1574	0.4875	0.6	0.125		0.4
Discontinuous bigrams	SP	Bacteria	L..L	0.6866	0.4137	0.65	0.5		0.4
Discontinuous bigrams	SP	Archaea	L..L	0.6866	0.4137	0.65	0.5		0.5
Discontinuous bigrams	SP	Archaea	A..L	0.3972	0.5389	0.6	0.2083		0.5
Discontinuous bigrams	SP	Archaea	S..A	0.1574	0.4875	0.6	0.125		0.5
Discontinuous bigrams	SP	Archaea	V..A	0.2261	0.3241	0.55	0.25		0.5
Discontinuous bigrams	SP	Archaea	L..V	0.4112	0.2596	0.5	0.4583		0.5
Discontinuous bigrams	SP	Archaea	T..A	0.1131	0.3636	0.5	0.1667		0.5
Discontinuous bigrams	SP	Archaea	A..G	0.1286	0.2227	0.5	0.1667		0.5
Discontinuous bigrams	SP	Archaea	M..S	0.1222	0.1515	0.5	0.2083		0.5
Discontinuous bigrams	SP	Viruses	L..L	0.6866	0.4137	0.65	0.5		0.4
Discontinuous bigrams	SP	Viruses	L..V	0.4112	0.2596	0.5	0.4583		0.4
Discontinuous bigrams	SP	Viruses	L..A	0.4917	0.585	0.3	0.4167		0.4
Discontinuous bigrams	cTP	Plants	S...S	0.7064	0.4286			0.2778	0.5
Discontinuous bigrams	cTP	Plants	L...S	0.6383	0.4286			0.2097	0.5
Discontinuous bigrams	cTP	Plants	S...L	0.6043	0.2857			0.3186	0.5
Discontinuous bigrams	cTP	Plants	A...S	0.5872	0.5714			0.0158	0.5
Discontinuous bigrams	cTP	Plants	S...P	0.5404	0.5714			0.031	0.5
Discontinuous bigrams	cTP	NA	A...G	0.234	1			0.766	0.7
Discontinuous bigrams	cTP	NA	S...A	0.4979	0.8571			0.3592	0.7
Discontinuous bigrams	cTP	NA	A...A	0.4085	0.8571			0.4486	0.7
Discontinuous bigrams	cTP	NA	V...R	0.2128	0.8571			0.6443	0.7
Discontinuous bigrams	cTP	NA	V...A	0.234	0.7143			0.4803	0.7
Discontinuous bigrams	cTP	NA	M...A	0.1957	0.7143			0.5186	0.7
Discontinuous bigrams	cTP	NA	G...A	0.2085	0.7143			0.5058	0.7
Discontinuous bigrams	cTP	NA	V...V	0.1404	0.7143			0.5739	0.7
Discontinuous bigrams	cTP	NA	A...M	0.1149	0.7143			0.5994	0.7
Discontinuous bigrams	cTP	NA	A...V	0.2766	0.7143			0.4377	0.7
Discontinuous bigrams	cTP	NA	V...S	0.3745	0.7143			0.3398	0.7
Discontinuous bigrams	cTP	Streptophytes	S...S	0.7306	0.375			0.3556	0.5
Discontinuous bigrams	cTP	Streptophytes	L...S	0.6712	0.1875			0.4837	0.5
Discontinuous bigrams	cTP	Streptophytes	S...L	0.6393	0.125			0.5143	0.5
Discontinuous bigrams	cTP	Streptophytes	A...S	0.589	0.5625			0.0265	0.5
Discontinuous bigrams	cTP	Streptophytes	S...P	0.5297	0.6875			0.1578	0.5
Discontinuous bigrams	cTP	Streptophytes	T...S	0.5205	0.0625			0.458	0.5
Discontinuous bigrams	cTP	Chlorophytes	A...A	0.379	0.8125			0.4335	0.6
Discontinuous bigrams	cTP	Chlorophytes	A...R	0.2557	0.8125			0.5568	0.6
Discontinuous bigrams	cTP	Chlorophytes	R...A	0.2831	0.75			0.4669	0.6
Discontinuous bigrams	cTP	Chlorophytes	S...A	0.484	0.6875			0.2035	0.6
Discontinuous bigrams	cTP	Chlorophytes	S...P	0.5297	0.6875			0.1578	0.6
Discontinuous bigrams	cTP	Chlorophytes	R...R	0.1918	0.6875			0.4957	0.6
Discontinuous bigrams	cTP	Chlorophytes	V...A	0.2055	0.625			0.4195	0.6
Discontinuous bigrams	cTP	Chlorophytes	R...V	0.3151	0.625			0.3099	0.6
Discontinuous bigrams	mTP	Plants	S...S	0.5833	0.2308	0.2281	0.1429		0.4
Discontinuous bigrams	mTP	Plants	R...S	0.5583	0.2747	0.3158	0.5		0.4
Discontinuous bigrams	mTP	Plants	S...R	0.5083	0.3736	0.3421	0.2143		0.4
Discontinuous bigrams	mTP	Plants	L...S	0.4833	0.315	0.3158	0.1429		0.4
Discontinuous bigrams	mTP	Plants	L...R	0.4667	0.5678	0.2719	0.2143		0.4
Discontinuous bigrams	mTP	Plants	S...L	0.4417	0.2857	0.3246	0.2143		0.4
Discontinuous bigrams	mTP	Animals	L...R	0.4667	0.5678	0.2719	0.2143		0.4
Discontinuous bigrams	mTP	Animals	A...L	0.3167	0.4945	0.193	0.0714		0.4
Discontinuous bigrams	mTP	Animals	A...R	0.3667	0.4725	0.2368	0.1429		0.4
Discontinuous bigrams	mTP	Animals	L...A	0.3417	0.4689	0.2632	0.2143		0.4
Discontinuous bigrams	mTP	Animals	R...A	0.2167	0.4359	0.2544	0.4286		0.4
Discontinuous bigrams	mTP	Animals	L...L	0.3333	0.4322	0.2544	0.3571		0.4
Discontinuous bigrams	mTP	Animals	A...A	0.3333	0.4103	0.3684	0.2143		0.4
Discontinuous bigrams	mTP	Fungi	R...R	0.375	0.3846	0.3684	0.2857		0.3
Discontinuous bigrams	mTP	Fungi	A...A	0.3333	0.4103	0.3684	0.2143		0.3
Discontinuous bigrams	mTP	Fungi	S...R	0.5083	0.3736	0.3421	0.2143		0.3
Discontinuous bigrams	mTP	Fungi	S...L	0.4417	0.2857	0.3246	0.2143		0.3
Discontinuous bigrams	mTP	Fungi	L...S	0.4833	0.315	0.3158	0.1429		0.3
Discontinuous bigrams	mTP	Fungi	R...S	0.5583	0.2747	0.3158	0.5		0.3
Discontinuous bigrams	mTP	NA	R...S	0.5583	0.2747	0.3158	0.5		0.3
Discontinuous bigrams	mTP	NA	R...A	0.2167	0.4359	0.2544	0.4286		0.3
Discontinuous bigrams	mTP	NA	M...V	0.125	0.1282	0.0965	0.3571		0.3
Discontinuous bigrams	mTP	NA	L...L	0.3333	0.4322	0.2544	0.3571		0.3
Discontinuous bigrams	mTP	NA	F...F	0.1083	0.0476	0.0702	0.3571		0.3
Discontinuous bigrams	SP	Eukaryota	L...L	0.6825	0.4717	0.35	0.625		0.4
Discontinuous bigrams	SP	Eukaryota	L...A	0.4867	0.5889	0.35	0.5		0.4
Discontinuous bigrams	SP	Bacteria	L...A	0.4867	0.5889	0.35	0.5		0.4
Discontinuous bigrams	SP	Bacteria	A...A	0.2629	0.527	0.6	0.2917		0.4
Discontinuous bigrams	SP	Bacteria	L...L	0.6825	0.4717	0.35	0.625		0.4
Discontinuous bigrams	SP	Bacteria	A...L	0.3828	0.4585	0.35	0.25		0.4
Discontinuous bigrams	SP	Bacteria	S...A	0.1753	0.4071	0.45	0.1667		0.4
Discontinuous bigrams	SP	Archaea	A...A	0.2629	0.527	0.6	0.2917		0.4
Discontinuous bigrams	SP	Archaea	L...G	0.286	0.2622	0.5	0.375		0.4
Discontinuous bigrams	SP	Archaea	G...A	0.1502	0.361	0.5	0.0833		0.4
Discontinuous bigrams	SP	Archaea	S...A	0.1753	0.4071	0.45	0.1667		0.4
Discontinuous bigrams	SP	Archaea	L...M	0.0747	0.0949	0.45	0.1667		0.4
Discontinuous bigrams	SP	Archaea	T...S	0.0542	0.1647	0.4	0.125		0.4
Discontinuous bigrams	SP	Archaea	V...A	0.1889	0.3347	0.4	0		0.4
Discontinuous bigrams	SP	Archaea	K...A	0.0565	0.253	0.4	0.2083		0.4
Discontinuous bigrams	SP	Viruses	L...L	0.6825	0.4717	0.35	0.625		0.4
Discontinuous bigrams	SP	Viruses	L...A	0.4867	0.5889	0.35	0.5		0.4
Continuous trigrams	cTP	Plants	SSS	0.3489	0			0.3489	0.2
Continuous trigrams	cTP	Plants	SLS	0.2809	0.1429			0.138	0.2
Continuous trigrams	cTP	Plants	LSS	0.2596	0			0.2596	0.2
Continuous trigrams	cTP	Plants	MAS	0.2553	0.2857			0.0304	0.2
Continuous trigrams	cTP	Plants	SSL	0.2383	0			0.2383	0.2
Continuous trigrams	cTP	NA	ASA	0.0936	0.5714			0.4778	0.4
Continuous trigrams	cTP	NA	AAA	0.1574	0.4286			0.2712	0.4
Continuous trigrams	cTP	NA	SAN	0.0255	0.4286			0.4031	0.4
Continuous trigrams	cTP	NA	APA	0.0851	0.4286			0.3435	0.4
Continuous trigrams	cTP	NA	ATS	0.0936	0.4286			0.335	0.4
Continuous trigrams	cTP	NA	AVA	0.0809	0.4286			0.3477	0.4
Continuous trigrams	cTP	NA	VAA	0.0638	0.4286			0.3648	0.4
Continuous trigrams	cTP	NA	AFA	0.0383	0.4286			0.3903	0.4
Continuous trigrams	cTP	NA	VGA	0.0511	0.4286			0.3775	0.4
Continuous trigrams	cTP	Streptophytes	SSS	0.3699	0.0625			0.3074	0.2
Continuous trigrams	cTP	Streptophytes	SLS	0.3014	0			0.3014	0.2
Continuous trigrams	cTP	Streptophytes	LSS	0.2694	0.125			0.1444	0.2
Continuous trigrams	cTP	Streptophytes	MAS	0.2603	0.1875			0.0728	0.2
Continuous trigrams	cTP	Streptophytes	SSL	0.2511	0.0625			0.1886	0.2
Continuous trigrams	cTP	Chlorophytes	APA	0.0639	0.375			0.3111	0.3
Continuous trigrams	cTP	Chlorophytes	AAP	0.0685	0.375			0.3065	0.3
Continuous trigrams	cTP	Chlorophytes	ARP	0.0411	0.375			0.3339	0.3
Continuous trigrams	cTP	Chlorophytes	VRA	0.0731	0.375			0.3019	0.3
Continuous trigrams	cTP	Chlorophytes	RSS	0.0913	0.3125			0.2212	0.3
Continuous trigrams	cTP	Chlorophytes	RVA	0.0274	0.3125			0.2851	0.3
Continuous trigrams	cTP	Chlorophytes	VAA	0.0457	0.3125			0.2668	0.3
Continuous trigrams	cTP	Chlorophytes	ARS	0.0137	0.3125			0.2988	0.3
Continuous trigrams	cTP	Chlorophytes	RPA	0.0137	0.3125			0.2988	0.3
Continuous trigrams	mTP	Plants	LRR	0.2417	0.0842	0.0526	0.0714		0.2
Continuous trigrams	mTP	Plants	SSS	0.2	0.0037	0.0526	0		0.2
Continuous trigrams	mTP	Animals	MAA	0.0583	0.2198	0.0088	0		0.2
Continuous trigrams	mTP	Animals	AAL	0.0333	0.2088	0.0439	0		0.2
Continuous trigrams	mTP	Animals	AAA	0.05	0.2051	0.0789	0.1429		0.2
Continuous trigrams	mTP	Fungi	MLS	0.025	0.0623	0.114	0		0.1
Continuous trigrams	mTP	Fungi	MLR	0.0333	0.0696	0.114	0.0714		0.1
Continuous trigrams	mTP	NA	RRL	0.1083	0.0806	0.0614	0.2143		0.2
Continuous trigrams	mTP	NA	PLL	0.0167	0.044	0.0175	0.2143		0.2
Continuous trigrams	mTP	NA	MRR	0.025	0.0037	0	0.2143		0.2
Continuous trigrams	SP	Eukaryota	LLL	0.3505	0.0962	0.1	0.2083		0.2
Continuous trigrams	SP	Bacteria	ALA	0.0926	0.2266	0.2	0.0417		0.2
Continuous trigrams	SP	Archaea	LLT	0.0713	0.0408	0.35	0.0833		0.25
Continuous trigrams	SP	Archaea	GAA	0.0266	0.0711	0.25	0.0417		0.25
Continuous trigrams	SP	Archaea	AAA	0.0668	0.1423	0.25	0.0833		0.25
Continuous trigrams	SP	Archaea	VFA	0.019	0.0422	0.25	0		0.25
Continuous trigrams	SP	Archaea	ASA	0.0372	0.1107	0.25	0.0417		0.25
Continuous trigrams	SP	Archaea	GGA	0.0083	0.0277	0.25	0		0.25
Continuous trigrams	SP	Archaea	GAI	0.003	0.0079	0.25	0		0.25
Continuous trigrams	SP	Viruses	LLL	0.3505	0.0962	0.1	0.2083		0.2
Continuous trigrams	SP	Viruses	VLS	0.0345	0.029	0.05	0.2083		0.2
Discontinuous trigrams	cTP	Plants	SS.S	0.3149	0			0.3149	0.2
Discontinuous trigrams	cTP	Plants	SS.L	0.2383	0			0.2383	0.2
Discontinuous trigrams	cTP	Plants	LS.S	0.2298	0			0.2298	0.2
Discontinuous trigrams	cTP	Plants	SL.S	0.2128	0			0.2128	0.2
Discontinuous trigrams	cTP	NA	AV.A	0.0638	0.7143			0.6505	0.5
Discontinuous trigrams	cTP	NA	AA.A	0.1574	0.5714			0.414	0.5
Discontinuous trigrams	cTP	NA	VA.A	0.0681	0.5714			0.5033	0.5
Discontinuous trigrams	cTP	NA	VG.A	0.0213	0.5714			0.5501	0.5
Discontinuous trigrams	cTP	Streptophytes	SS.S	0.3288	0.125			0.2038	0.2
Discontinuous trigrams	cTP	Streptophytes	SS.L	0.2557	0			0.2557	0.2
Discontinuous trigrams	cTP	Streptophytes	LS.S	0.2466	0			0.2466	0.2
Discontinuous trigrams	cTP	Streptophytes	SL.S	0.2283	0			0.2283	0.2
Discontinuous trigrams	cTP	Chlorophytes	PA.A	0.0913	0.375			0.2837	0.3
Discontinuous trigrams	cTP	Chlorophytes	RR.V	0.0548	0.3125			0.2577	0.3
Discontinuous trigrams	cTP	Chlorophytes	MA.L	0.1507	0.3125			0.1618	0.3
Discontinuous trigrams	cTP	Chlorophytes	RV.A	0.032	0.3125			0.2805	0.3
Discontinuous trigrams	cTP	Chlorophytes	VV.A	0.0639	0.3125			0.2486	0.3
Discontinuous trigrams	cTP	Chlorophytes	AL.A	0.0411	0.3125			0.2714	0.3
Discontinuous trigrams	cTP	Chlorophytes	AR.A	0.0091	0.3125			0.3034	0.3
Discontinuous trigrams	mTP	Plants	LS.S	0.2167	0.044	0.0614	0		0.2
Discontinuous trigrams	mTP	Plants	LL.R	0.2083	0.1648	0.0175	0.0714		0.2
Discontinuous trigrams	mTP	Animals	AA.A	0.025	0.1978	0.0614	0		0.15
Discontinuous trigrams	mTP	Animals	AA.R	0.05	0.1868	0.0877	0.1429		0.15
Discontinuous trigrams	mTP	Animals	LR.L	0.1167	0.1722	0.0439	0.0714		0.15
Discontinuous trigrams	mTP	Animals	LL.R	0.2083	0.1648	0.0175	0.0714		0.15
Discontinuous trigrams	mTP	Fungi	SR.A	0.05	0.033	0.1404	0.1429		0.1
Discontinuous trigrams	mTP	Fungi	ML.R	0.0417	0.0586	0.1316	0.1429		0.1
Discontinuous trigrams	mTP	Fungi	AR.A	0.0417	0.044	0.114	0		0.1
Discontinuous trigrams	mTP	NA	SS.L	0.1917	0.0366	0.0439	0.2143		0.2
Discontinuous trigrams	mTP	NA	RF.S	0.0333	0.022	0.0351	0.2143		0.2
Discontinuous trigrams	SP	Eukaryota	LL.L	0.3813	0.0962	0.1	0.2083		0.2
Discontinuous trigrams	SP	Bacteria	AA.A	0.0641	0.2345	0.25	0		0.2
Discontinuous trigrams	SP	Archaea	GA.A	0.0288	0.0922	0.4	0		0.3
Discontinuous trigrams	SP	Archaea	LL.V	0.1525	0.054	0.3	0.125		0.3
Discontinuous trigrams	SP	Viruses	LL.L	0.3813	0.0962	0.1	0.2083		0.2
Discontinuous trigrams	SP	Viruses	IL.L	0.0634	0.0329	0.05	0.2083		0.2
Discontinuous trigrams	SP	Viruses	VL.A	0.0622	0.0685	0	0.2083		0.2
Discontinuous trigrams	SP	Viruses	LL.I	0.055	0.025	0.05	0.2083		0.2
Discontinuous trigrams	cTP	Plants	SS..S	0.3064	0			0.3064	0.2
Discontinuous trigrams	cTP	Plants	LS..S	0.2213	0			0.2213	0.2
Discontinuous trigrams	cTP	Plants	SL..S	0.2043	0			0.2043	0.2
Discontinuous trigrams	cTP	NA	VG..V	0.0255	0.5714			0.5459	0.5
Discontinuous trigrams	cTP	NA	AV..A	0.0638	0.5714			0.5076	0.5
Discontinuous trigrams	cTP	Streptophytes	SS..S	0.3242	0.0625			0.2617	0.2
Discontinuous trigrams	cTP	Streptophytes	LS..S	0.2329	0.0625			0.1704	0.2
Discontinuous trigrams	cTP	Streptophytes	SL..S	0.21	0.125			0.085	0.2
Discontinuous trigrams	cTP	Streptophytes	SS..L	0.2055	0.0625			0.143	0.2
Discontinuous trigrams	cTP	Chlorophytes	AA..A	0.1187	0.4375			0.3188	0.3
Discontinuous trigrams	cTP	Chlorophytes	AV..A	0.0365	0.4375			0.401	0.3
Discontinuous trigrams	cTP	Chlorophytes	VA..A	0.0457	0.375			0.3293	0.3
Discontinuous trigrams	cTP	Chlorophytes	RR..V	0.0457	0.3125			0.2668	0.3
Discontinuous trigrams	cTP	Chlorophytes	RS..R	0.0046	0.3125			0.3079	0.3
Discontinuous trigrams	cTP	Chlorophytes	AP..A	0.032	0.3125			0.2805	0.3
Discontinuous trigrams	cTP	Chlorophytes	VR..A	0.0046	0.3125			0.3079	0.3
Discontinuous trigrams	mTP	Plants	SS..S	0.2417	0.0073	0.0263	0		0.15
Discontinuous trigrams	mTP	Plants	SL..R	0.1667	0.0403	0.0263	0		0.15
Discontinuous trigrams	mTP	Plants	SL..S	0.15	0.033	0.0351	0		0.15
Discontinuous trigrams	mTP	Animals	AA..R	0.0417	0.1795	0.0614	0.0714		0.15
Discontinuous trigrams	mTP	Animals	AA..A	0.0417	0.1685	0.0789	0		0.15
Discontinuous trigrams	mTP	Animals	AA..L	0.0417	0.1648	0.0351	0		0.15
Discontinuous trigrams	mTP	NA	RR..S	0.125	0.0293	0.0614	0.3571		0.2
Discontinuous trigrams	mTP	NA	RF..A	0	0	0.0175	0.2143		0.2
Discontinuous trigrams	SP	Eukaryota	LL..L	0.3373	0.1028	0.25	0.25		0.15
Discontinuous trigrams	SP	Eukaryota	LL..A	0.209	0.1173	0.05	0.1667		0.15
Discontinuous trigrams	SP	Eukaryota	LL..V	0.151	0.0356	0.1	0.0833		0.15
Discontinuous trigrams	SP	Bacteria	AA..A	0.0641	0.1726	0.1	0		0.15
Discontinuous trigrams	SP	Bacteria	LA..A	0.0797	0.1594	0.05	0.0417		0.15
Discontinuous trigrams	SP	Bacteria	AL..A	0.0819	0.1581	0.15	0.0417		0.15
Discontinuous trigrams	SP	Bacteria	LA..L	0.1366	0.1528	0.05	0		0.15
Discontinuous trigrams	SP	Archaea	AV..A	0.0425	0.0725	0.3	0.0833		0.3
Discontinuous trigrams	SP	Archaea	GA..A	0.0175	0.0988	0.3	0.0417		0.3
Discontinuous trigrams	SP	Viruses	LL..L	0.3373	0.1028	0.25	0.25		0.2
Discontinuous trigrams	cTP	Plants	SS...S	0.2851	0			0.2851	0.2
Discontinuous trigrams	cTP	Plants	LS...S	0.234	0			0.234	0.2
Discontinuous trigrams	cTP	Plants	MA...S	0.217	0			0.217	0.2
Discontinuous trigrams	cTP	Plants	SL...S	0.2043	0			0.2043	0.2
Discontinuous trigrams	cTP	Plants	SS...L	0.2043	0			0.2043	0.2
Discontinuous trigrams	cTP	NA	AA...A	0.1489	0.5714			0.4225	0.5
Discontinuous trigrams	cTP	NA	AV...A	0.0638	0.5714			0.5076	0.5
Discontinuous trigrams	cTP	Streptophytes	SS...S	0.3014	0.0625			0.2389	0.2
Discontinuous trigrams	cTP	Streptophytes	LS...S	0.2466	0.0625			0.1841	0.2
Discontinuous trigrams	cTP	Streptophytes	MA...S	0.2283	0.0625			0.1658	0.2
Discontinuous trigrams	cTP	Streptophytes	SL...S	0.2146	0.0625			0.1521	0.2
Discontinuous trigrams	cTP	Streptophytes	SS...L	0.2146	0.0625			0.1521	0.2
Discontinuous trigrams	cTP	Chlorophytes	AA...A	0.1187	0.5625			0.4438	0.3
Discontinuous trigrams	cTP	Chlorophytes	SS...A	0.1553	0.3125			0.1572	0.3
Discontinuous trigrams	cTP	Chlorophytes	PA...A	0.0457	0.3125			0.2668	0.3
Discontinuous trigrams	cTP	Chlorophytes	RS...P	0.0411	0.3125			0.2714	0.3
Discontinuous trigrams	mTP	Plants	SS...S	0.2083	0.0183	0.0175	0		0.15
Discontinuous trigrams	mTP	Plants	SL...S	0.1583	0.0403	0.0439	0.1429		0.15
Discontinuous trigrams	mTP	Plants	MA...L	0.1583	0.1245	0.0088	0		0.15
Discontinuous trigrams	mTP	Plants	RR...S	0.1583	0.033	0.0263	0		0.15
Discontinuous trigrams	mTP	Animals	AA...R	0.05	0.1941	0.0526	0		0.15
Discontinuous trigrams	mTP	Animals	AA...L	0.0167	0.1722	0.0439	0		0.15
Discontinuous trigrams	mTP	Animals	AA...A	0.025	0.1648	0.0789	0		0.15
Discontinuous trigrams	mTP	Animals	LL...R	0.0667	0.1538	0.0351	0		0.15
Discontinuous trigrams	mTP	NA	MR...S	0.0333	0.0037	0	0.2143		0.2
Discontinuous trigrams	SP	Eukaryota	LL...L	0.3266	0.1225	0.05	0.2083		0.2
Discontinuous trigrams	SP	Eukaryota	LL...A	0.206	0.1212	0.2	0.2083		0.2
Discontinuous trigrams	SP	Bacteria	LA...A	0.091	0.1858	0.05	0.0417		0.15
Discontinuous trigrams	SP	Bacteria	AL...A	0.0861	0.1581	0.15	0.125		0.15
Discontinuous trigrams	SP	Archaea	LM...V	0.0114	0.0132	0.35	0		0.25
Discontinuous trigrams	SP	Archaea	AA...A	0.0645	0.1436	0.25	0.0417		0.25
Discontinuous trigrams	SP	Archaea	AS...A	0.0277	0.0883	0.25	0.0417		0.25
Discontinuous trigrams	SP	Archaea	MK...A	0.0254	0.0382	0.25	0		0.25
Discontinuous trigrams	SP	Viruses	LL...L	0.3266	0.1225	0.05	0.2083		0.2
Discontinuous trigrams	SP	Viruses	LL...A	0.206	0.1212	0.2	0.2083		0.2
Discontinuous trigrams	SP	Viruses	LL...V	0.1612	0.058	0	0.2083		0.2
Discontinuous trigrams	cTP	Plants	S.SS	0.3106	0			0.3106	0.2
Discontinuous trigrams	cTP	Plants	A.SS	0.2511	0.1429			0.1082	0.2
Discontinuous trigrams	cTP	Plants	L.SS	0.2383	0			0.2383	0.2
Discontinuous trigrams	cTP	NA	A.VA	0.0553	0.7143			0.659	0.5
Discontinuous trigrams	cTP	NA	A.VG	0.034	0.5714			0.5374	0.5
Discontinuous trigrams	cTP	NA	V.AA	0.0511	0.5714			0.5203	0.5
Discontinuous trigrams	cTP	NA	A.AS	0.1106	0.5714			0.4608	0.5
Discontinuous trigrams	cTP	Streptophytes	S.SS	0.3288	0.0625			0.2663	0.2
Discontinuous trigrams	cTP	Streptophytes	A.SS	0.2603	0.125			0.1353	0.2
Discontinuous trigrams	cTP	Streptophytes	L.SS	0.2557	0			0.2557	0.2
Discontinuous trigrams	cTP	Streptophytes	S.SL	0.2009	0.0625			0.1384	0.2
Discontinuous trigrams	cTP	Chlorophytes	A.PA	0.0548	0.4375			0.3827	0.3
Discontinuous trigrams	cTP	Chlorophytes	A.RR	0.0183	0.3125			0.2942	0.3
Discontinuous trigrams	cTP	Chlorophytes	A.VA	0.0365	0.3125			0.276	0.3
Discontinuous trigrams	cTP	Chlorophytes	V.AA	0.032	0.3125			0.2805	0.3
Discontinuous trigrams	cTP	Chlorophytes	R.AA	0.0457	0.3125			0.2668	0.3
Discontinuous trigrams	cTP	Chlorophytes	P.VR	0.0183	0.3125			0.2942	0.3
Discontinuous trigrams	mTP	Plants	L.RS	0.2167	0.0879	0.0789	0		0.2
Discontinuous trigrams	mTP	Plants	S.SS	0.2	0.0513	0.0439	0		0.2
Discontinuous trigrams	mTP	Animals	A.AA	0.0417	0.1795	0.0702	0		0.15
Discontinuous trigrams	mTP	Animals	A.LR	0.0667	0.1502	0.0351	0.0714		0.15
Discontinuous trigrams	mTP	Fungi	R.FS	0.0417	0.0476	0.114	0.0714		0.1
Discontinuous trigrams	mTP	Fungi	M.SR	0.0583	0.044	0.1053	0.0714		0.1
Discontinuous trigrams	mTP	NA	R.FG	0.025	0.011	0	0.2143		0.2
Discontinuous trigrams	SP	Eukaryota	L.LL	0.3558	0.0883	0.2	0.2917		0.15
Discontinuous trigrams	SP	Eukaryota	L.LA	0.1916	0.1476	0.15	0.1667		0.15
Discontinuous trigrams	SP	Eukaryota	A.LL	0.1567	0.0988	0.15	0		0.15
Discontinuous trigrams	SP	Bacteria	A.AL	0.0766	0.1739	0.15	0		0.15
Discontinuous trigrams	SP	Bacteria	A.AA	0.0489	0.1673	0.25	0.0417		0.15
Discontinuous trigrams	SP	Bacteria	A.LA	0.0876	0.1581	0	0.0833		0.15
Discontinuous trigrams	SP	Archaea	G.AA	0.022	0.0553	0.3	0		0.25
Discontinuous trigrams	SP	Archaea	A.SL	0.0341	0.083	0.25	0		0.25
Discontinuous trigrams	SP	Archaea	A.AA	0.0489	0.1673	0.25	0.0417		0.25
Discontinuous trigrams	SP	Archaea	V.GA	0.0129	0.0369	0.25	0.0417		0.25
Discontinuous trigrams	SP	Viruses	L.LL	0.3558	0.0883	0.2	0.2917		0.2
Discontinuous trigrams	cTP	Plants	S.S.S	0.2638	0			0.2638	0.2
Discontinuous trigrams	cTP	NA	A.V.A	0.0553	0.7143			0.659	0.5
Discontinuous trigrams	cTP	NA	V.A.A	0.0723	0.5714			0.4991	0.5
Discontinuous trigrams	cTP	Streptophytes	S.S.S	0.2831	0			0.2831	0.2
Discontinuous trigrams	cTP	Streptophytes	S.S.L	0.2055	0			0.2055	0.2
Discontinuous trigrams	cTP	Streptophytes	A.S.S	0.2009	0			0.2009	0.2
Discontinuous trigrams	cTP	Streptophytes	L.S.S	0.2009	0.0625			0.1384	0.2
Discontinuous trigrams	cTP	Chlorophytes	R.S.R	0.0274	0.375			0.3476	0.3
Discontinuous trigrams	cTP	Chlorophytes	A.R.A	0.0183	0.375			0.3567	0.3
Discontinuous trigrams	cTP	Chlorophytes	A.A.A	0.105	0.3125			0.2075	0.3
Discontinuous trigrams	cTP	Chlorophytes	A.R.S	0.0639	0.3125			0.2486	0.3
Discontinuous trigrams	cTP	Chlorophytes	V.A.A	0.0548	0.3125			0.2577	0.3
Discontinuous trigrams	cTP	Chlorophytes	V.A.P	0.0502	0.3125			0.2623	0.3
Discontinuous trigrams	cTP	Chlorophytes	V.V.A	0.0365	0.3125			0.276	0.3
Discontinuous trigrams	cTP	Chlorophytes	A.A.R	0.0365	0.3125			0.276	0.3
Discontinuous trigrams	cTP	Chlorophytes	A.V.A	0.0365	0.3125			0.276	0.3
Discontinuous trigrams	cTP	Chlorophytes	R.A.R	0.0183	0.3125			0.2942	0.3
Discontinuous trigrams	mTP	Plants	L.S.S	0.2	0.0476	0.0439	0		0.15
Discontinuous trigrams	mTP	Plants	S.L.S	0.1917	0.0403	0.0526	0.0714		0.15
Discontinuous trigrams	mTP	Plants	R.S.S	0.1583	0.0293	0.0351	0		0.15
Discontinuous trigrams	mTP	Plants	S.L.R	0.1583	0.0989	0.0789	0		0.15
Discontinuous trigrams	mTP	Plants	L.S.R	0.15	0.0549	0.0702	0		0.15
Discontinuous trigrams	mTP	Plants	R.L.S	0.15	0.0476	0.0702	0.1429		0.15
Discontinuous trigrams	mTP	Plants	A.L.R	0.15	0.1392	0	0		0.15
Discontinuous trigrams	mTP	Animals	A.R.L	0.0917	0.1941	0.0702	0		0.15
Discontinuous trigrams	mTP	Animals	A.A.A	0.0333	0.1502	0.0789	0		0.15
Discontinuous trigrams	mTP	Fungi	R.A.R	0.05	0.044	0.1491	0		0.1
Discontinuous trigrams	mTP	Fungi	A.R.A	0.1083	0.0769	0.1228	0.0714		0.1
Discontinuous trigrams	SP	Eukaryota	L.L.L	0.3179	0.1186	0.2	0.1667		0.1
Discontinuous trigrams	SP	Eukaryota	L.L.A	0.1973	0.1067	0.05	0.2083		0.1
Discontinuous trigrams	SP	Bacteria	A.A.A	0.0744	0.2069	0.25	0		0.1
Discontinuous trigrams	SP	Bacteria	L.A.A	0.0986	0.1792	0	0.125		0.1
Discontinuous trigrams	SP	Bacteria	G.A.A	0.0341	0.1726	0.3	0		0.1
Discontinuous trigrams	SP	Bacteria	S.A.A	0.0296	0.1542	0.25	0.0833		0.1
Discontinuous trigrams	SP	Archaea	G.A.A	0.0341	0.1726	0.3	0		0.25
Discontinuous trigrams	SP	Archaea	S.A.A	0.0296	0.1542	0.25	0.0833		0.25
Discontinuous trigrams	SP	Archaea	A.A.A	0.0744	0.2069	0.25	0		0.25
Discontinuous trigrams	SP	Viruses	L.L.A	0.1973	0.1067	0.05	0.2083		0.15
Discontinuous trigrams	SP	Viruses	L.L.L	0.3179	0.1186	0.2	0.1667		0.15
Discontinuous trigrams	SP	Viruses	T.L.L	0.0588	0.0501	0.1	0.1667		0.15
Discontinuous trigrams	SP	Viruses	S.L.L	0.0933	0.0685	0.05	0.1667		0.15
Discontinuous trigrams	SP	Viruses	L.A.V	0.0626	0.0514	0.05	0.1667		0.15
Discontinuous trigrams	cTP	Plants	S.S..S	0.2553	0			0.2553	0.2
Discontinuous trigrams	cTP	Plants	L.S..S	0.217	0			0.217	0.2
Discontinuous trigrams	cTP	Plants	S.L..S	0.2128	0			0.2128	0.2
Discontinuous trigrams	cTP	NA	A.V..A	0.0468	0.5714			0.5246	0.5
Discontinuous trigrams	cTP	NA	A.A..A	0.1404	0.5714			0.431	0.5
Discontinuous trigrams	cTP	Streptophytes	S.S..S	0.274	0			0.274	0.2
Discontinuous trigrams	cTP	Streptophytes	L.S..S	0.2283	0.0625			0.1658	0.2
Discontinuous trigrams	cTP	Streptophytes	S.L..S	0.2237	0.0625			0.1612	0.2
Discontinuous trigrams	cTP	Chlorophytes	A.A..A	0.1233	0.375			0.2517	0.3
Discontinuous trigrams	cTP	Chlorophytes	A.V..A	0.0274	0.3125			0.2851	0.3
Discontinuous trigrams	cTP	Chlorophytes	A.R..V	0.032	0.3125			0.2805	0.3
Discontinuous trigrams	cTP	Chlorophytes	A.P..S	0.0685	0.3125			0.244	0.3
Discontinuous trigrams	cTP	Chlorophytes	A.P..A	0.0594	0.3125			0.2531	0.3
Discontinuous trigrams	cTP	Chlorophytes	S.R..A	0.0548	0.3125			0.2577	0.3
Discontinuous trigrams	cTP	Chlorophytes	R.S..V	0.0639	0.3125			0.2486	0.3
Discontinuous trigrams	cTP	Chlorophytes	R.A..A	0.0274	0.3125			0.2851	0.3
Discontinuous trigrams	mTP	Plants	S.S..S	0.1917	0.0403	0.0263	0.0714		0.15
Discontinuous trigrams	mTP	Plants	S.L..S	0.1833	0.0147	0.0877	0.1429		0.15
Discontinuous trigrams	mTP	Plants	R.L..S	0.15	0.1245	0.0614	0		0.15
Discontinuous trigrams	mTP	NA	M.R..S	0.0667	0.0073	0.0175	0.2143		0.15
Discontinuous trigrams	SP	Eukaryota	L.L..L	0.324	0.0896	0.15	0.25		0.15
Discontinuous trigrams	SP	Eukaryota	L.L..A	0.1946	0.1397	0.1	0.125		0.15
Discontinuous trigrams	SP	Eukaryota	L.L..V	0.1548	0.0619	0.3	0.25		0.15
Discontinuous trigrams	SP	Bacteria	A.A..A	0.0539	0.1897	0.25	0		0.15
Discontinuous trigrams	SP	Bacteria	L.A..A	0.0903	0.1528	0	0.125		0.15
Discontinuous trigrams	SP	Archaea	A.V..A	0.047	0.0804	0.35	0.0833		0.3
Discontinuous trigrams	SP	Archaea	L.L..V	0.1548	0.0619	0.3	0.25		0.3
Discontinuous trigrams	SP	Viruses	L.L..V	0.1548	0.0619	0.3	0.25		0.25
Discontinuous trigrams	SP	Viruses	L.L..L	0.324	0.0896	0.15	0.25		0.25
Discontinuous trigrams	cTP	Plants	S.S...S	0.3021	0.1429			0.1592	0.2
Discontinuous trigrams	cTP	Plants	L.S...S	0.2085	0.1429			0.0656	0.2
Discontinuous trigrams	cTP	NA	A.A...A	0.1191	0.7143			0.5952	0.5
Discontinuous trigrams	cTP	NA	A.A...M	0.0426	0.5714			0.5288	0.5
Discontinuous trigrams	cTP	NA	A.V...S	0.0511	0.5714			0.5203	0.5
Discontinuous trigrams	cTP	NA	G.A...A	0.0426	0.5714			0.5288	0.5
Discontinuous trigrams	cTP	NA	V.G...A	0.0128	0.5714			0.5586	0.5
Discontinuous trigrams	cTP	Streptophytes	S.S...S	0.3151	0.125			0.1901	0.2
Discontinuous trigrams	cTP	Streptophytes	L.S...S	0.2237	0			0.2237	0.2
Discontinuous trigrams	cTP	Chlorophytes	R.V...A	0.0228	0.4375			0.4147	0.3
Discontinuous trigrams	cTP	Chlorophytes	V.A...A	0.032	0.375			0.343	0.3
Discontinuous trigrams	cTP	Chlorophytes	A.A...A	0.105	0.3125			0.2075	0.3
Discontinuous trigrams	cTP	Chlorophytes	A.A...R	0.0502	0.3125			0.2623	0.3
Discontinuous trigrams	cTP	Chlorophytes	A.P...S	0.0776	0.3125			0.2349	0.3
Discontinuous trigrams	cTP	Chlorophytes	R.A...A	0.032	0.3125			0.2805	0.3
Discontinuous trigrams	mTP	Plants	S.S...S	0.225	0.0293	0.0175	0		0.15
Discontinuous trigrams	mTP	Plants	A.R...S	0.175	0.0366	0.0614	0		0.15
Discontinuous trigrams	mTP	Plants	L.S...S	0.15	0.022	0.0351	0		0.15
Discontinuous trigrams	mTP	Plants	L.R...S	0.15	0.0842	0.0351	0.0714		0.15
Discontinuous trigrams	mTP	Plants	S.L...S	0.15	0.033	0.0175	0.0714		0.15
Discontinuous trigrams	mTP	Animals	R.L...A	0.0833	0.1502	0.0351	0		0.15
Discontinuous trigrams	mTP	NA	R.F...L	0.0083	0.022	0.0175	0.2143		0.15
Discontinuous trigrams	SP	Eukaryota	L.L...L	0.2895	0.1041	0.05	0.2083		0.15
Discontinuous trigrams	SP	Eukaryota	L.L...A	0.1802	0.1357	0.05	0.25		0.15
Discontinuous trigrams	SP	Bacteria	L.A...A	0.0998	0.1555	0	0.125		0.15
Discontinuous trigrams	SP	Bacteria	A.A...A	0.047	0.1542	0.15	0		0.15
Discontinuous trigrams	SP	Archaea	L.A...L	0.1142	0.1173	0.25	0.0833		0.2
Discontinuous trigrams	SP	Archaea	L.L...F	0.0565	0.0395	0.2	0		0.2
Discontinuous trigrams	SP	Archaea	G.I...G	0.0027	0.0105	0.2	0		0.2
Discontinuous trigrams	SP	Archaea	F.A...A	0.0235	0.0422	0.2	0		0.2
Discontinuous trigrams	SP	Archaea	V.G...A	0.0057	0.0593	0.2	0.0417		0.2
Discontinuous trigrams	SP	Archaea	I.A...G	0.0038	0.0184	0.2	0		0.2
Discontinuous trigrams	SP	Archaea	A.M...V	0.0053	0.0105	0.2	0.0417		0.2
Discontinuous trigrams	SP	Archaea	V.L...M	0.0068	0.0053	0.2	0		0.2
Discontinuous trigrams	SP	Viruses	L.L...A	0.1802	0.1357	0.05	0.25		0.2
Discontinuous trigrams	SP	Viruses	L.L...L	0.2895	0.1041	0.05	0.2083		0.2
Discontinuous trigrams	cTP	Plants	S..SS	0.2936	0			0.2936	0.2
Discontinuous trigrams	cTP	Plants	L..SS	0.2723	0.1429			0.1294	0.2
Discontinuous trigrams	cTP	Plants	S..LS	0.2085	0			0.2085	0.2
Discontinuous trigrams	cTP	NA	V..AV	0.0383	0.7143			0.676	0.5
Discontinuous trigrams	cTP	NA	A..VG	0.0383	0.5714			0.5331	0.5
Discontinuous trigrams	cTP	NA	A..SA	0.0766	0.5714			0.4948	0.5
Discontinuous trigrams	cTP	Streptophytes	S..SS	0.3059	0.125			0.1809	0.2
Discontinuous trigrams	cTP	Streptophytes	L..SS	0.2922	0			0.2922	0.2
Discontinuous trigrams	cTP	Streptophytes	S..LS	0.2146	0.125			0.0896	0.2
Discontinuous trigrams	cTP	Streptophytes	A..SS	0.2009	0.125			0.0759	0.2
Discontinuous trigrams	cTP	Streptophytes	S..SL	0.2009	0.0625			0.1384	0.2
Discontinuous trigrams	cTP	Chlorophytes	R..VR	0.0091	0.375			0.3659	0.3
Discontinuous trigrams	cTP	Chlorophytes	A..VA	0.0822	0.3125			0.2303	0.3
Discontinuous trigrams	cTP	Chlorophytes	A..AA	0.1005	0.3125			0.212	0.3
Discontinuous trigrams	cTP	Chlorophytes	A..KA	0.0228	0.3125			0.2897	0.3
Discontinuous trigrams	mTP	Plants	S..SS	0.2	0.0147	0.0351	0		0.15
Discontinuous trigrams	mTP	Plants	S..RS	0.1917	0.0513	0.0175	0.0714		0.15
Discontinuous trigrams	mTP	Plants	R..SS	0.1833	0.0293	0.0263	0.1429		0.15
Discontinuous trigrams	mTP	Plants	L..LR	0.1667	0.0952	0.0175	0.0714		0.15
Discontinuous trigrams	mTP	Plants	L..SS	0.1583	0.033	0.0263	0		0.15
Discontinuous trigrams	mTP	Animals	A..LL	0.0417	0.1685	0.0439	0		0.15
Discontinuous trigrams	mTP	Fungi	A..AA	0.05	0.1099	0.114	0		0.1
Discontinuous trigrams	mTP	NA	K..VR	0	0.0037	0.0088	0.2143		0.2
Discontinuous trigrams	SP	Eukaryota	L..LL	0.3092	0.0843	0.05	0.0833		0.15
Discontinuous trigrams	SP	Eukaryota	L..LA	0.1829	0.141	0	0.1667		0.15
Discontinuous trigrams	SP	Eukaryota	L..AL	0.1627	0.1528	0.1	0.125		0.15
Discontinuous trigrams	SP	Bacteria	A..LA	0.08	0.1673	0.45	0		0.15
Discontinuous trigrams	SP	Bacteria	L..AL	0.1627	0.1528	0.1	0.125		0.15
Discontinuous trigrams	SP	Bacteria	L..AA	0.1062	0.1502	0.1	0.125		0.15
Discontinuous trigrams	SP	Archaea	A..LA	0.08	0.1673	0.45	0		0.25
Discontinuous trigrams	SP	Archaea	L..LM	0.0205	0.0092	0.35	0.0417		0.25
Discontinuous trigrams	SP	Archaea	G..AA	0.0224	0.0738	0.25	0		0.25
Discontinuous trigrams	SP	Archaea	L..VF	0.0349	0.0119	0.25	0		0.25
Discontinuous trigrams	SP	Archaea	A..AS	0.0193	0.058	0.25	0		0.25
Discontinuous trigrams	SP	Archaea	A..GA	0.0175	0.0619	0.25	0.0417		0.25
Discontinuous trigrams	SP	Viruses	L..VL	0.1161	0.0553	0.1	0.25		0.15
Discontinuous trigrams	SP	Viruses	L..LA	0.1829	0.141	0	0.1667		0.15
Discontinuous trigrams	SP	Viruses	M..LL	0.096	0.0343	0	0.1667		0.15
Discontinuous trigrams	SP	Viruses	I..LL	0.0607	0.0356	0.05	0.1667		0.15
Discontinuous trigrams	SP	Viruses	R..IL	0.0076	0.0105	0	0.1667		0.15
Discontinuous trigrams	SP	Viruses	K..RK	0	0.0053	0	0.1667		0.15
Discontinuous trigrams	cTP	Plants	S..S.S	0.2766	0			0.2766	0.15
Discontinuous trigrams	cTP	Plants	S..S.L	0.1957	0			0.1957	0.15
Discontinuous trigrams	cTP	Plants	L..S.S	0.1957	0			0.1957	0.15
Discontinuous trigrams	cTP	Plants	A..S.S	0.1532	0.1429			0.0103	0.15
Discontinuous trigrams	cTP	NA	A..A.A	0.1319	0.5714			0.4395	0.4
Discontinuous trigrams	cTP	NA	V..A.A	0.0681	0.4286			0.3605	0.4
Discontinuous trigrams	cTP	NA	A..A.S	0.0979	0.4286			0.3307	0.4
Discontinuous trigrams	cTP	NA	A..V.V	0.0255	0.4286			0.4031	0.4
Discontinuous trigrams	cTP	NA	A..A.V	0.0553	0.4286			0.3733	0.4
Discontinuous trigrams	cTP	NA	K..V.S	0.017	0.4286			0.4116	0.4
Discontinuous trigrams	cTP	Streptophytes	S..S.S	0.2922	0.0625			0.2297	0.15
Discontinuous trigrams	cTP	Streptophytes	S..S.L	0.21	0			0.21	0.15
Discontinuous trigrams	cTP	Streptophytes	L..S.S	0.21	0			0.21	0.15
Discontinuous trigrams	cTP	Streptophytes	A..S.S	0.1598	0.0625			0.0973	0.15
Discontinuous trigrams	cTP	Streptophytes	S..A.S	0.1553	0.0625			0.0928	0.15
Discontinuous trigrams	cTP	Streptophytes	S..L.S	0.1553	0.0625			0.0928	0.15
Discontinuous trigrams	cTP	Streptophytes	S..S.P	0.1507	0.0625			0.0882	0.15
Discontinuous trigrams	cTP	Chlorophytes	A..A.A	0.105	0.5			0.395	0.3
Discontinuous trigrams	cTP	Chlorophytes	R..V.V	0.0228	0.375			0.3522	0.3
Discontinuous trigrams	cTP	Chlorophytes	A..V.A	0.0411	0.375			0.3339	0.3
Discontinuous trigrams	cTP	Chlorophytes	S..R.A	0.0228	0.375			0.3522	0.3
Discontinuous trigrams	cTP	Chlorophytes	A..A.R	0.0365	0.375			0.3385	0.3
Discontinuous trigrams	cTP	Chlorophytes	V..A.A	0.0502	0.3125			0.2623	0.3
Discontinuous trigrams	cTP	Chlorophytes	A..S.R	0.0731	0.3125			0.2394	0.3
Discontinuous trigrams	mTP	Plants	S..L.R	0.2083	0.0806	0.0439	0		0.15
Discontinuous trigrams	mTP	Plants	L..S.S	0.2083	0.044	0.0175	0		0.15
Discontinuous trigrams	mTP	Plants	S..S.S	0.1917	0.0147	0.0439	0		0.15
Discontinuous trigrams	mTP	Plants	S..L.S	0.1833	0.0293	0.0526	0		0.15
Discontinuous trigrams	mTP	Plants	R..S.S	0.15	0.0769	0.0702	0		0.15
Discontinuous trigrams	mTP	Animals	A..L.R	0.0667	0.1941	0.0526	0.0714		0.15
Discontinuous trigrams	mTP	Animals	A..R.L	0.0833	0.1538	0.0263	0		0.15
Discontinuous trigrams	mTP	Fungi	S..A.R	0.05	0.0476	0.1667	0.1429		0.1
Discontinuous trigrams	mTP	NA	R..G.R	0.025	0.0403	0.0263	0.2143		0.15
Discontinuous trigrams	SP	Eukaryota	L..L.L	0.3145	0.1094	0.25	0.2083		0.15
Discontinuous trigrams	SP	Eukaryota	L..L.A	0.1745	0.108	0.05	0.125		0.15
Discontinuous trigrams	SP	Eukaryota	L..A.L	0.1555	0.1423	0.1	0.125		0.15
Discontinuous trigrams	SP	Bacteria	A..A.A	0.0789	0.278	0.35	0.0833		0.15
Discontinuous trigrams	SP	Bacteria	S..A.A	0.0235	0.2029	0.15	0		0.15
Discontinuous trigrams	SP	Bacteria	L..A.A	0.1058	0.1937	0.1	0.0417		0.15
Discontinuous trigrams	SP	Archaea	A..A.A	0.0789	0.278	0.35	0.0833		0.25
Discontinuous trigrams	SP	Archaea	T..A.A	0.0121	0.1291	0.3	0		0.25
Discontinuous trigrams	SP	Archaea	L..L.V	0.1301	0.0514	0.3	0.0833		0.25
Discontinuous trigrams	SP	Archaea	L..L.L	0.3145	0.1094	0.25	0.2083		0.25
Discontinuous trigrams	SP	Archaea	A..L.T	0.0243	0.0422	0.25	0		0.25
Discontinuous trigrams	SP	Archaea	A..G.A	0.019	0.0804	0.25	0		0.25
Discontinuous trigrams	SP	Viruses	L..V.S	0.0383	0.029	0.05	0.2083		0.15
Discontinuous trigrams	SP	Viruses	L..L.L	0.3145	0.1094	0.25	0.2083		0.15
Discontinuous trigrams	SP	Viruses	S..L.A	0.0345	0.0632	0.05	0.2083		0.15
Discontinuous trigrams	SP	Viruses	I..V.S	0.008	0.0105	0	0.1667		0.15
Discontinuous trigrams	cTP	Plants	S..S..S	0.2426	0.1429			0.0997	0.15
Discontinuous trigrams	cTP	Plants	L..S..S	0.2128	0			0.2128	0.15
Discontinuous trigrams	cTP	Plants	A..S..S	0.1872	0.1429			0.0443	0.15
Discontinuous trigrams	cTP	Plants	S..A..S	0.166	0.1429			0.0231	0.15
Discontinuous trigrams	cTP	Plants	S..S..P	0.1617	0			0.1617	0.15
Discontinuous trigrams	cTP	Plants	S..L..S	0.1574	0			0.1574	0.15
Discontinuous trigrams	cTP	NA	V..A..A	0.0553	0.7143			0.659	0.5
Discontinuous trigrams	cTP	NA	A..A..V	0.0596	0.5714			0.5118	0.5
Discontinuous trigrams	cTP	Streptophytes	S..S..S	0.2603	0			0.2603	0.15
Discontinuous trigrams	cTP	Streptophytes	L..S..S	0.2283	0			0.2283	0.15
Discontinuous trigrams	cTP	Streptophytes	A..S..S	0.1872	0.1875			0.0003	0.15
Discontinuous trigrams	cTP	Streptophytes	S..A..S	0.1735	0.0625			0.111	0.15
Discontinuous trigrams	cTP	Streptophytes	S..L..S	0.1689	0			0.1689	0.15
Discontinuous trigrams	cTP	Streptophytes	S..S..P	0.1689	0.0625			0.1064	0.15
Discontinuous trigrams	cTP	Chlorophytes	V..A..A	0.032	0.375			0.343	0.25
Discontinuous trigrams	cTP	Chlorophytes	A..A..A	0.0868	0.3125			0.2257	0.25
Discontinuous trigrams	cTP	Chlorophytes	A..R..V	0.0183	0.3125			0.2942	0.25
Discontinuous trigrams	cTP	Chlorophytes	R..A..A	0.032	0.3125			0.2805	0.25
Discontinuous trigrams	cTP	Chlorophytes	A..A..V	0.0457	0.25			0.2043	0.25
Discontinuous trigrams	cTP	Chlorophytes	S..R..A	0.0457	0.25			0.2043	0.25
Discontinuous trigrams	cTP	Chlorophytes	L..R..A	0.032	0.25			0.218	0.25
Discontinuous trigrams	cTP	Chlorophytes	R..V..S	0.0457	0.25			0.2043	0.25
Discontinuous trigrams	cTP	Chlorophytes	A..A..R	0.0457	0.25			0.2043	0.25
Discontinuous trigrams	cTP	Chlorophytes	A..P..R	0.0365	0.25			0.2135	0.25
Discontinuous trigrams	cTP	Chlorophytes	R..R..A	0.0274	0.25			0.2226	0.25
Discontinuous trigrams	mTP	Plants	S..L..S	0.175	0.0476	0.0263	0.1429		0.15
Discontinuous trigrams	mTP	Plants	L..S..G	0.1583	0.044	0	0		0.15
Discontinuous trigrams	mTP	Plants	L..S..S	0.15	0.033	0.0789	0		0.15
Discontinuous trigrams	mTP	Plants	S..R..S	0.15	0.0366	0.0351	0		0.15
Discontinuous trigrams	mTP	Animals	A..L..R	0.075	0.1245	0.0088	0.0714		0.1
Discontinuous trigrams	mTP	Animals	L..A..R	0.0417	0.1209	0.0439	0		0.1
Discontinuous trigrams	mTP	Animals	A..A..R	0.075	0.1172	0.0439	0.0714		0.1
Discontinuous trigrams	mTP	Animals	L..L..L	0.025	0.1099	0.0175	0		0.1
Discontinuous trigrams	mTP	NA	R..S..L	0.0833	0.0733	0.0351	0.2857		0.15
Discontinuous trigrams	SP	Eukaryota	L..L..L	0.2705	0.0791	0.2	0.1667		0.15
Discontinuous trigrams	SP	Eukaryota	L..L..A	0.1817	0.1318	0	0.0833		0.15
Discontinuous trigrams	SP	Bacteria	L..A..A	0.099	0.1963	0.05	0		0.15
Discontinuous trigrams	SP	Bacteria	A..A..A	0.0535	0.1515	0	0		0.15
Discontinuous trigrams	SP	Archaea	A..L..L	0.1225	0.0791	0.4	0.0417		0.25
Discontinuous trigrams	SP	Archaea	V..A..A	0.0417	0.0988	0.25	0.0833		0.25
Discontinuous trigrams	SP	Archaea	M..S..A	0.0133	0.0422	0.25	0.0833		0.25
Discontinuous trigrams	SP	Viruses	T..L..L	0.0539	0.025	0.05	0.2083		0.15
Discontinuous trigrams	SP	Viruses	L..L..L	0.2705	0.0791	0.2	0.1667		0.15
Discontinuous trigrams	SP	Viruses	L..V..A	0.0804	0.0474	0.05	0.1667		0.15
Discontinuous trigrams	SP	Viruses	R..I..L	0.0095	0.0158	0.05	0.1667		0.15
Discontinuous trigrams	cTP	Plants	L..S...S	0.2511	0			0.2511	0.15
Discontinuous trigrams	cTP	Plants	S..S...S	0.2426	0			0.2426	0.15
Discontinuous trigrams	cTP	Plants	S..L...S	0.2255	0.1429			0.0826	0.15
Discontinuous trigrams	cTP	NA	S..S...L	0.1702	0			0.1702	0.15
Discontinuous trigrams	cTP	NA	A..A...A	0.1149	0.7143			0.5994	0.5
Discontinuous trigrams	cTP	NA	V..A...A	0.0426	0.7143			0.6717	0.5
Discontinuous trigrams	cTP	NA	V..A...M	0.017	0.5714			0.5544	0.5
Discontinuous trigrams	cTP	Streptophytes	L..S...S	0.2603	0.125			0.1353	0.15
Discontinuous trigrams	cTP	Streptophytes	S..S...S	0.2557	0.0625			0.1932	0.15
Discontinuous trigrams	cTP	Streptophytes	S..L...S	0.2374	0.0625			0.1749	0.15
Discontinuous trigrams	cTP	Streptophytes	S..S...L	0.1826	0			0.1826	0.15
Discontinuous trigrams	cTP	Streptophytes	T..S...S	0.1598	0			0.1598	0.15
Discontinuous trigrams	cTP	Streptophytes	S..S...R	0.1598	0			0.1598	0.15
Discontinuous trigrams	cTP	Streptophytes	P..S...S	0.1553	0.0625			0.0928	0.15
Discontinuous trigrams	cTP	Streptophytes	S..S...P	0.1553	0.0625			0.0928	0.15
Discontinuous trigrams	cTP	Chlorophytes	A..A...A	0.0868	0.5			0.4132	0.3
Discontinuous trigrams	cTP	Chlorophytes	R..V...A	0.032	0.4375			0.4055	0.3
Discontinuous trigrams	cTP	Chlorophytes	A..A...R	0.0548	0.3125			0.2577	0.3
Discontinuous trigrams	cTP	Chlorophytes	R..A...A	0.0228	0.3125			0.2897	0.3
Discontinuous trigrams	cTP	Chlorophytes	V..A...A	0.0228	0.3125			0.2897	0.3
Discontinuous trigrams	mTP	Plants	L..S...S	0.1917	0.0403	0.0175	0		0.15
Discontinuous trigrams	mTP	Plants	S..L...S	0.15	0.0256	0.0526	0.0714		0.15
Discontinuous trigrams	mTP	Plants	L..S...R	0.15	0.0659	0.0614	0		0.15
Discontinuous trigrams	mTP	Animals	L..L...A	0.075	0.1209	0.0175	0		0.1
Discontinuous trigrams	mTP	Animals	A..L...R	0.0333	0.1209	0.0439	0		0.1
Discontinuous trigrams	mTP	Animals	A..R...A	0.0333	0.1136	0.0614	0		0.1
Discontinuous trigrams	mTP	Animals	A..A...L	0.0417	0.1026	0.0351	0		0.1
Discontinuous trigrams	mTP	Fungi	R..A...A	0.05	0.0806	0.1053	0		0.1
Discontinuous trigrams	SP	Eukaryota	L..L...L	0.2371	0.0804	0	0.0417		0.15
Discontinuous trigrams	SP	Eukaryota	L..L...A	0.176	0.1067	0.15	0.1667		0.15
Discontinuous trigrams	SP	Bacteria	L..A...A	0.0948	0.1607	0	0.0417		0.15
Discontinuous trigrams	SP	Bacteria	A..L...A	0.0732	0.1594	0.05	0		0.15
Discontinuous trigrams	SP	Archaea	A..G...A	0.0262	0.0725	0.35	0.0833		0.25
Discontinuous trigrams	SP	Archaea	A..L...M	0.0095	0.0224	0.35	0		0.25
Discontinuous trigrams	SP	Archaea	L..V...A	0.0561	0.0791	0.3	0		0.25
Discontinuous trigrams	SP	Archaea	L..L...S	0.1134	0.0698	0.25	0.125		0.25
Discontinuous trigrams	SP	Viruses	I..L...A	0.0326	0.0435	0	0.2083		0.15
Discontinuous trigrams	SP	Viruses	L..L...A	0.176	0.1067	0.15	0.1667		0.15
Discontinuous trigrams	cTP	Plants	S...SS	0.2979	0			0.2979	0.15
Discontinuous trigrams	cTP	Plants	L...SS	0.2553	0			0.2553	0.15
Discontinuous trigrams	cTP	Plants	S...LS	0.234	0			0.234	0.15
Discontinuous trigrams	cTP	Plants	T...SS	0.1745	0			0.1745	0.15
Discontinuous trigrams	cTP	Plants	S...SL	0.1745	0			0.1745	0.15
Discontinuous trigrams	cTP	NA	V...AA	0.0638	0.5714			0.5076	0.5
Discontinuous trigrams	cTP	Streptophytes	S...SS	0.3151	0.0625			0.2526	0.15
Discontinuous trigrams	cTP	Streptophytes	L...SS	0.2694	0.0625			0.2069	0.15
Discontinuous trigrams	cTP	Streptophytes	S...LS	0.2466	0.0625			0.1841	0.15
Discontinuous trigrams	cTP	Streptophytes	T...SS	0.1872	0			0.1872	0.15
Discontinuous trigrams	cTP	Streptophytes	S...SL	0.1872	0			0.1872	0.15
Discontinuous trigrams	cTP	Streptophytes	P...SS	0.1553	0.0625			0.0928	0.15
Discontinuous trigrams	cTP	Streptophytes	S...SP	0.1553	0			0.1553	0.15
Discontinuous trigrams	cTP	Streptophytes	S...SF	0.1507	0			0.1507	0.15
Discontinuous trigrams	cTP	Chlorophytes	A...AA	0.0959	0.375			0.2791	0.3
Discontinuous trigrams	cTP	Chlorophytes	R...RP	0.0183	0.375			0.3567	0.3
Discontinuous trigrams	cTP	Chlorophytes	S...SA	0.105	0.3125			0.2075	0.3
Discontinuous trigrams	cTP	Chlorophytes	R...PA	0.0228	0.3125			0.2897	0.3
Discontinuous trigrams	cTP	Chlorophytes	A...RS	0.0411	0.3125			0.2714	0.3
Discontinuous trigrams	mTP	Plants	R...SS	0.2	0.0256	0.0877	0		0.15
Discontinuous trigrams	mTP	Plants	S...SS	0.1833	0.011	0.0702	0		0.15
Discontinuous trigrams	mTP	Plants	S...RS	0.175	0.022	0.0614	0		0.15
Discontinuous trigrams	mTP	Plants	A...SS	0.1667	0.0256	0.0526	0		0.15
Discontinuous trigrams	mTP	Plants	S...SR	0.1667	0.0366	0.0175	0.0714		0.15
Discontinuous trigrams	mTP	Plants	R...SL	0.15	0.0549	0.0175	0		0.15
Discontinuous trigrams	mTP	Animals	A...AA	0.025	0.1538	0.1053	0		0.15
Discontinuous trigrams	mTP	Animals	A...LR	0.0333	0.1502	0.0439	0.0714		0.15
Discontinuous trigrams	mTP	Fungi	A...AA	0.025	0.1538	0.1053	0		0.1
Discontinuous trigrams	mTP	NA	M...VR	0.0083	0.011	0.0351	0.2143		0.15
Discontinuous trigrams	SP	Eukaryota	L...LL	0.3008	0.1318	0.1	0.125		0.15
Discontinuous trigrams	SP	Eukaryota	L...LA	0.1654	0.1291	0.05	0.1667		0.15
Discontinuous trigrams	SP	Eukaryota	L...AL	0.1533	0.137	0.1	0.125		0.15
Discontinuous trigrams	SP	Archaea	A...SA	0.0235	0.1028	0.3	0.0417		0.25
Discontinuous trigrams	SP	Archaea	L...SV	0.0273	0.0435	0.3	0.0417		0.25
Discontinuous trigrams	SP	Archaea	A...AA	0.0516	0.1462	0.25	0		0.25
Discontinuous trigrams	SP	Archaea	A...LA	0.0884	0.1462	0.25	0		0.25
Discontinuous trigrams	SP	Archaea	T...SA	0.0046	0.0487	0.25	0.0417		0.25
Discontinuous trigrams	SP	Archaea	M...VF	0.0076	0.0079	0.25	0		0.25
Discontinuous trigrams	SP	Viruses	L...LA	0.1654	0.1291	0.05	0.1667		0.15
Discontinuous trigrams	SP	Viruses	L...LS	0.0797	0.0593	0.05	0.1667		0.15
Discontinuous trigrams	SP	Viruses	L...IL	0.0432	0.0171	0.1	0.1667		0.15
Discontinuous trigrams	SP	Viruses	T...LL	0.0596	0.0382	0.15	0.1667		0.15
Discontinuous trigrams	cTP	Plants	S...S.S	0.2723	0			0.2723	0.15
Discontinuous trigrams	cTP	Plants	S...S.P	0.1745	0			0.1745	0.15
Discontinuous trigrams	cTP	Plants	L...S.S	0.1745	0.1429			0.0316	0.15
Discontinuous trigrams	cTP	Plants	S...S.L	0.1574	0			0.1574	0.15
Discontinuous trigrams	cTP	Plants	S...L.S	0.1574	0.1429			0.0145	0.15
Discontinuous trigrams	cTP	Plants	A...S.S	0.1532	0			0.1532	0.15
Discontinuous trigrams	cTP	NA	A...A.A	0.1362	0.5714			0.4352	0.15
Discontinuous trigrams	cTP	NA	S...A.A	0.0936	0.5714			0.4778	0.15
Discontinuous trigrams	cTP	NA	A...M.A	0.034	0.5714			0.5374	0.15
Discontinuous trigrams	cTP	Streptophytes	S...S.S	0.2877	0.0625			0.2252	0.15
Discontinuous trigrams	cTP	Streptophytes	L...S.S	0.1872	0			0.1872	0.15
Discontinuous trigrams	cTP	Streptophytes	S...S.P	0.1781	0.125			0.0531	0.15
Discontinuous trigrams	cTP	Streptophytes	S...S.L	0.1689	0			0.1689	0.15
Discontinuous trigrams	cTP	Streptophytes	S...L.S	0.1644	0.0625			0.1019	0.15
Discontinuous trigrams	cTP	Streptophytes	A...S.S	0.1553	0.125			0.0303	0.15
Discontinuous trigrams	cTP	Chlorophytes	A...A.P	0.0594	0.4375			0.3781	0.3
Discontinuous trigrams	cTP	Chlorophytes	A...A.R	0.0274	0.4375			0.4101	0.3
Discontinuous trigrams	cTP	Chlorophytes	R...V.A	0.0502	0.375			0.3248	0.3
Discontinuous trigrams	cTP	Chlorophytes	A...A.A	0.1233	0.3125			0.1892	0.3
Discontinuous trigrams	cTP	Chlorophytes	R...R.S	0.0502	0.3125			0.2623	0.3
Discontinuous trigrams	cTP	Chlorophytes	A...R.A	0.0365	0.3125			0.276	0.3
Discontinuous trigrams	cTP	Chlorophytes	R...R.A	0.0091	0.3125			0.3034	0.3
Discontinuous trigrams	cTP	Chlorophytes	A...A.K	0.0183	0.3125			0.2942	0.3
Discontinuous trigrams	mTP	Plants	S...S.S	0.2917	0.0476	0.0263	0		0.15
Discontinuous trigrams	mTP	Animals	L...R.L	0.0667	0.1538	0.0526	0		0.15
Discontinuous trigrams	mTP	Animals	L...A.R	0.0583	0.1502	0.0789	0		0.15
Discontinuous trigrams	mTP	NA	F...L.S	0.0583	0.0147	0.0175	0.2143		0.15
Discontinuous trigrams	mTP	NA	M...V.S	0.0083	0.0183	0.0088	0.2143		0.15
Discontinuous trigrams	SP	Eukaryota	L...L.L	0.2967	0.1186	0.05	0.0833		0.15
Discontinuous trigrams	SP	Bacteria	L...A.A	0.1199	0.2279	0.25	0.0833		0.15
Discontinuous trigrams	SP	Bacteria	A...A.A	0.0588	0.22	0.05	0.0417		0.15
Discontinuous trigrams	SP	Archaea	M...V.A	0.0205	0.0343	0.3	0.0417		0.25
Discontinuous trigrams	SP	Archaea	A...A.L	0.0429	0.1054	0.3	0.0417		0.25
Discontinuous trigrams	SP	Archaea	F...A.A	0.0235	0.0922	0.3	0		0.25
Discontinuous trigrams	SP	Archaea	L...A.A	0.1199	0.2279	0.25	0.0833		0.25
Discontinuous trigrams	SP	Archaea	A...G.A	0.025	0.087	0.25	0		0.25
Discontinuous trigrams	SP	Archaea	V...A.S	0.0159	0.0329	0.25	0		0.25
Discontinuous trigrams	SP	Archaea	L...G.I	0.0102	0.0105	0.25	0		0.25
Discontinuous trigrams	SP	Viruses	L...A.V	0.0599	0.0777	0	0.2083		0.15
Discontinuous trigrams	SP	Viruses	R...L.L	0.0664	0.0448	0.15	0.2083		0.15
Discontinuous trigrams	SP	Viruses	L...L.A	0.1434	0.1265	0	0.1667		0.15
Discontinuous trigrams	SP	Viruses	L...L.G	0.0827	0.058	0.1	0.1667		0.15
Discontinuous trigrams	cTP	Plants	S...S..S	0.3021	0			0.3021	0.15
Discontinuous trigrams	cTP	Plants	L...S..S	0.2128	0			0.2128	0.15
Discontinuous trigrams	cTP	Plants	S...L..S	0.1702	0			0.1702	0.15
Discontinuous trigrams	cTP	Plants	S...S..L	0.1702	0.1429			0.0273	0.15
Discontinuous trigrams	cTP	Plants	T...S..S	0.1617	0			0.1617	0.15
Discontinuous trigrams	cTP	Plants	S...S..P	0.1532	0			0.1532	0.15
Discontinuous trigrams	cTP	NA	A...A..A	0.1021	0.5714			0.4693	0.3
Discontinuous trigrams	cTP	NA	S...A..A	0.0979	0.5714			0.4735	0.3
Discontinuous trigrams	cTP	NA	V...V..A	0.0213	0.4286			0.4073	0.3
Discontinuous trigrams	cTP	NA	A...V..A	0.0383	0.4286			0.3903	0.3
Discontinuous trigrams	cTP	NA	V...R..A	0.0255	0.4286			0.4031	0.3
Discontinuous trigrams	cTP	NA	A...M..A	0.0085	0.4286			0.4201	0.3
Discontinuous trigrams	cTP	Streptophytes	S...S..S	0.3196	0.0625			0.2571	0.15
Discontinuous trigrams	cTP	Streptophytes	L...S..S	0.2283	0			0.2283	0.15
Discontinuous trigrams	cTP	Streptophytes	S...L..S	0.1826	0			0.1826	0.15
Discontinuous trigrams	cTP	Streptophytes	S...S..L	0.1826	0			0.1826	0.15
Discontinuous trigrams	cTP	Streptophytes	T...S..S	0.1735	0			0.1735	0.15
Discontinuous trigrams	cTP	Streptophytes	S...S..P	0.1598	0.0625			0.0973	0.15
Discontinuous trigrams	cTP	Streptophytes	S...P..S	0.1507	0.0625			0.0882	0.15
Discontinuous trigrams	cTP	Chlorophytes	A...A..R	0.0365	0.4375			0.401	0.3
Discontinuous trigrams	cTP	Chlorophytes	A...R..V	0.032	0.375			0.343	0.3
Discontinuous trigrams	cTP	Chlorophytes	R...V..A	0.0228	0.375			0.3522	0.3
Discontinuous trigrams	cTP	Chlorophytes	A...A..A	0.0868	0.3125			0.2257	0.3
Discontinuous trigrams	cTP	Chlorophytes	A...S..V	0.0776	0.3125			0.2349	0.3
Discontinuous trigrams	mTP	Animals	L...A..R	0	0.1392	0.0614	0.0714		0.1
Discontinuous trigrams	mTP	Animals	A...L..R	0.1083	0.1172	0.0088	0		0.1
Discontinuous trigrams	mTP	Fungi	A...A..A	0.0333	0.0806	0.1316	0		0.1
Discontinuous trigrams	mTP	NA	S...Q..F	0	0.0037	0.0088	0.2143		0.1
Discontinuous trigrams	SP	Eukaryota	L...L..L	0.2644	0.083	0.05	0.125		0.15
Discontinuous trigrams	SP	Eukaryota	L...L..A	0.1635	0.1278	0.1	0.0833		0.15
Discontinuous trigrams	SP	Bacteria	L...A..A	0.0918	0.1818	0.2	0.0833		0.15
Discontinuous trigrams	SP	Bacteria	A...A..A	0.0406	0.1713	0.2	0.0417		0.15
Discontinuous trigrams	SP	Archaea	A...G..A	0.0254	0.083	0.25	0		0.25
Discontinuous trigrams	SP	Archaea	L...G..A	0.055	0.0567	0.25	0.0417		0.25
Discontinuous trigrams	SP	Archaea	L...M..S	0.008	0.0158	0.25	0.0417		0.25
Discontinuous trigrams	SP	Viruses	R...L..L	0.0592	0.0343	0.2	0.1667		0.15
Discontinuous trigrams	cTP	Plants	S...S...S	0.234	0			0.234	0.15
Discontinuous trigrams	cTP	Plants	S...L...S	0.2043	0			0.2043	0.15
Discontinuous trigrams	cTP	Plants	L...S...S	0.166	0			0.166	0.15
Discontinuous trigrams	cTP	Plants	A...S...S	0.1532	0			0.1532	0.15
Discontinuous trigrams	cTP	NA	A...V...A	0.034	0.4286			0.3946	0.3
Discontinuous trigrams	cTP	NA	M...A...V	0.017	0.4286			0.4116	0.3
Discontinuous trigrams	cTP	NA	A...A...S	0.0894	0.4286			0.3392	0.3
Discontinuous trigrams	cTP	NA	A...A...M	0.017	0.4286			0.4116	0.3
Discontinuous trigrams	cTP	NA	A...S...A	0.1319	0.4286			0.2967	0.3
Discontinuous trigrams	cTP	NA	S...A...A	0.0936	0.4286			0.335	0.3
Discontinuous trigrams	cTP	NA	A...A...G	0.0553	0.4286			0.3733	0.3
Discontinuous trigrams	cTP	NA	V...A...A	0.034	0.4286			0.3946	0.3
Discontinuous trigrams	cTP	NA	A...M...A	0.0128	0.4286			0.4158	0.3
Discontinuous trigrams	cTP	Streptophytes	S...S...S	0.2466	0.0625			0.1841	0.15
Discontinuous trigrams	cTP	Streptophytes	S...L...S	0.2146	0.0625			0.1521	0.15
Discontinuous trigrams	cTP	Streptophytes	L...S...S	0.1781	0			0.1781	0.15
Discontinuous trigrams	cTP	Streptophytes	A...S...S	0.1598	0.0625			0.0973	0.15
Discontinuous trigrams	cTP	Streptophytes	S...S...F	0.1598	0			0.1598	0.15
Discontinuous trigrams	cTP	Streptophytes	S...S...L	0.1553	0.0625			0.0928	0.15
Discontinuous trigrams	cTP	Chlorophytes	A...A...A	0.0776	0.375			0.2974	0.3
Discontinuous trigrams	cTP	Chlorophytes	A...A...S	0.0731	0.3125			0.2394	0.3
Discontinuous trigrams	cTP	Chlorophytes	A...S...A	0.1187	0.3125			0.1938	0.3
Discontinuous trigrams	cTP	Chlorophytes	A...R...V	0.032	0.3125			0.2805	0.3
Discontinuous trigrams	cTP	Chlorophytes	R...A...A	0.032	0.3125			0.2805	0.3
Discontinuous trigrams	cTP	Chlorophytes	A...A...V	0.0548	0.3125			0.2577	0.3
Discontinuous trigrams	cTP	Chlorophytes	A...A...R	0.032	0.3125			0.2805	0.3
Discontinuous trigrams	mTP	Plants	R...S...S	0.15	0.0293	0.0351	0.0714		0.1
Discontinuous trigrams	mTP	Plants	S...S...S	0.1417	0.0183	0.0175	0.0714		0.1
Discontinuous trigrams	mTP	Plants	S...S...R	0.1417	0.0256	0.0175	0		0.1
Discontinuous trigrams	mTP	Plants	L...S...S	0.1333	0.033	0.0351	0		0.1
Discontinuous trigrams	mTP	Plants	S...R...S	0.125	0.033	0.0351	0.0714		0.1
Discontinuous trigrams	mTP	Plants	A...S...S	0.125	0.033	0.0351	0		0.1
Discontinuous trigrams	mTP	Plants	S...L...R	0.1167	0.0659	0.0526	0.0714		0.1
Discontinuous trigrams	mTP	Animals	A...A...L	0.0333	0.1172	0.0175	0		0.1
Discontinuous trigrams	mTP	Animals	L...A...A	0.05	0.1099	0.0789	0		0.1
Discontinuous trigrams	mTP	Animals	L...R...A	0.0083	0.1099	0.0439	0		0.1
Discontinuous trigrams	mTP	NA	L...L...L	0.0167	0.0549	0.0351	0.2143		0.15
Discontinuous trigrams	SP	Eukaryota	L...L...L	0.2113	0.108	0.1	0.0417		0.15
Discontinuous trigrams	SP	Eukaryota	L...L...A	0.1684	0.1449	0	0.0417		0.15
Discontinuous trigrams	SP	Bacteria	L...A...A	0.0994	0.1726	0.05	0.1667		0.15
Discontinuous trigrams	SP	Archaea	L...M...V	0.0038	0.0066	0.35	0.0417		0.25
Discontinuous trigrams	SP	Archaea	I...G...A	0.0064	0.025	0.3	0		0.25
Discontinuous trigrams	SP	Archaea	T...S...A	0.0046	0.0303	0.25	0		0.25
Discontinuous trigrams	SP	Viruses	L...A...A	0.0994	0.1726	0.05	0.1667		0.15
Discontinuous trigrams	SP	Viruses	L...A...V	0.0425	0.0422	0	0.1667		0.15
Continuous tetragrams	cTP	Plants	SSSS	0.1191	0			0.1191	0.075
Continuous tetragrams	cTP	Plants	SLSS	0.1021	0			0.1021	0.075
Continuous tetragrams	cTP	Plants	LSSS	0.0979	0			0.0979	0.075
Continuous tetragrams	cTP	Plants	SSSL	0.0766	0			0.0766	0.075
Continuous tetragrams	cTP	Plants	ASSS	0.0766	0			0.0766	0.075
Continuous tetragrams	cTP	NA	AAAA	0.034	0.2857			0.2517	0.15
Continuous tetragrams	cTP	NA	AAVA	0.0298	0.2857			0.2559	0.15
Continuous tetragrams	cTP	NA	ATSL	0.017	0.2857			0.2687	0.15
Continuous tetragrams	cTP	NA	AGSA	0.0043	0.2857			0.2814	0.15
Continuous tetragrams	cTP	NA	AVVA	0.0085	0.2857			0.2772	0.15
Continuous tetragrams	cTP	NA	VGAA	0.0128	0.2857			0.2729	0.15
Continuous tetragrams	cTP	NA	SAVV	0.0043	0.2857			0.2814	0.15
Continuous tetragrams	cTP	NA	SANA	0.0043	0.2857			0.2814	0.15
Continuous tetragrams	cTP	NA	AVPL	0	0.2857			0.2857	0.15
Continuous tetragrams	cTP	NA	VASA	0	0.2857			0.2857	0.15
Continuous tetragrams	cTP	NA	AAVL	0	0.2857			0.2857	0.15
Continuous tetragrams	cTP	NA	GSAN	0	0.2857			0.2857	0.15
Continuous tetragrams	cTP	Streptophytes	SSSS	0.1279	0			0.1279	0.075
Continuous tetragrams	cTP	Streptophytes	SLSS	0.1096	0			0.1096	0.075
Continuous tetragrams	cTP	Streptophytes	LSSS	0.105	0			0.105	0.075
Continuous tetragrams	cTP	Streptophytes	SSSL	0.0822	0			0.0822	0.075
Continuous tetragrams	cTP	Streptophytes	ASSS	0.0822	0			0.0822	0.075
Continuous tetragrams	cTP	Chlorophytes	VVRA	0.0228	0.25			0.2272	0.15
Continuous tetragrams	cTP	Chlorophytes	ARPA	0.0046	0.25			0.2454	0.15
Continuous tetragrams	cTP	Chlorophytes	MASL	0.0457	0.1875			0.1418	0.15
Continuous tetragrams	cTP	Chlorophytes	VAAP	0.0137	0.1875			0.1738	0.15
Continuous tetragrams	cTP	Chlorophytes	AAPA	0.0137	0.1875			0.1738	0.15
Continuous tetragrams	cTP	Chlorophytes	ALSA	0.0046	0.1875			0.1829	0.15
Continuous tetragrams	cTP	Chlorophytes	AGRR	0.0046	0.1875			0.1829	0.15
Continuous tetragrams	cTP	Chlorophytes	RVAA	0.0046	0.1875			0.1829	0.15
Continuous tetragrams	cTP	Chlorophytes	KASA	0	0.1875			0.1875	0.15
Continuous tetragrams	cTP	Chlorophytes	PAVR	0	0.1875			0.1875	0.15
Continuous tetragrams	mTP	Plants	LLRR	0.0917	0.0256	0	0		0.05
Continuous tetragrams	mTP	Plants	SSSS	0.0667	0	0.0088	0		0.05
Continuous tetragrams	mTP	Plants	LRSS	0.0667	0.0073	0	0		0.05
Continuous tetragrams	mTP	Plants	RSSS	0.0583	0	0.0175	0		0.05
Continuous tetragrams	mTP	Plants	MASR	0.0583	0.0147	0.0088	0		0.05
Continuous tetragrams	mTP	Plants	MAMA	0.0583	0.0037	0	0		0.05
Continuous tetragrams	mTP	Plants	LSSS	0.0583	0	0.0175	0		0.05
Continuous tetragrams	mTP	Plants	SRFF	0.05	0	0	0		0.05
Continuous tetragrams	mTP	Plants	MALR	0.05	0.0147	0	0		0.05
Continuous tetragrams	mTP	Plants	ASLA	0.05	0	0	0		0.05
Continuous tetragrams	mTP	Plants	LLRS	0.05	0.022	0	0		0.05
Continuous tetragrams	mTP	Plants	ASRR	0.05	0.0073	0.0175	0		0.05
Continuous tetragrams	mTP	Animals	AALR	0.0083	0.0806	0.0088	0		0.05
Continuous tetragrams	mTP	Animals	AAAA	0	0.0733	0.0439	0		0.05
Continuous tetragrams	mTP	Animals	MAAA	0	0.0659	0	0		0.05
Continuous tetragrams	mTP	Animals	MAAL	0.0167	0.0586	0	0		0.05
Continuous tetragrams	mTP	Animals	LLLR	0.0167	0.0549	0	0		0.05
Continuous tetragrams	mTP	Animals	RLLR	0.0083	0.0549	0	0		0.05
Continuous tetragrams	mTP	Fungi	MLSR	0	0.0183	0.0614	0		0.05
Continuous tetragrams	SP	Eukaryota	LLLL	0.1533	0.0119	0	0.125		0.05
Continuous tetragrams	SP	Eukaryota	LLLA	0.0774	0.0224	0	0.0417		0.05
Continuous tetragrams	SP	Eukaryota	LLAL	0.0577	0.0264	0	0.0417		0.05
Continuous tetragrams	SP	Eukaryota	ALLL	0.0527	0.0224	0	0		0.05
Continuous tetragrams	SP	Eukaryota	LALL	0.0524	0.0237	0	0.0417		0.05
Continuous tetragrams	SP	Bacteria	AALA	0.0182	0.054	0	0		0.05
Continuous tetragrams	SP	Archaea	GAAA	0.0038	0.0132	0.2	0		0.2
Continuous tetragrams	SP	Archaea	LMLL	0.0064	0.0013	0.2	0		0.2
Continuous tetragrams	SP	Archaea	LLTV	0.0064	0.0026	0.2	0		0.2
Continuous tetragrams	SP	Archaea	VGGA	0.0004	0.0026	0.2	0		0.2
Continuous tetragrams	SP	Archaea	GAIA	0.0015	0.0026	0.2	0		0.2
Continuous tetragrams	SP	Viruses	LLLL	0.1533	0.0119	0	0.125		0.1
Discontinuous tetragrams	cTP	Plants	SSS.S	0.1021	0			0.1021	0.05
Discontinuous tetragrams	cTP	Plants	SLS.S	0.1021	0			0.1021	0.05
Discontinuous tetragrams	cTP	Plants	LSL.S	0.0638	0			0.0638	0.05
Discontinuous tetragrams	cTP	Plants	SSS.L	0.0638	0			0.0638	0.05
Discontinuous tetragrams	cTP	Plants	SSS.P	0.0638	0			0.0638	0.05
Discontinuous tetragrams	cTP	Plants	PSS.S	0.0596	0			0.0596	0.05
Discontinuous tetragrams	cTP	Plants	MAS.S	0.0553	0			0.0553	0.05
Discontinuous tetragrams	cTP	Plants	LSS.S	0.0553	0			0.0553	0.05
Discontinuous tetragrams	cTP	Plants	AAA.A	0.0511	0.1429			0.0918	0.05
Discontinuous tetragrams	cTP	Plants	SSL.S	0.0511	0			0.0511	0.05
Discontinuous tetragrams	cTP	Plants	SSS.T	0.0511	0			0.0511	0.05
Discontinuous tetragrams	cTP	NA	AAA.S	0.0298	0.2857			0.2559	0.15
Discontinuous tetragrams	cTP	NA	VAA.A	0.017	0.2857			0.2687	0.15
Discontinuous tetragrams	cTP	NA	ASA.A	0.0128	0.2857			0.2729	0.15
Discontinuous tetragrams	cTP	NA	VVA.A	0.0128	0.2857			0.2729	0.15
Discontinuous tetragrams	cTP	NA	GSA.A	0.0043	0.2857			0.2814	0.15
Discontinuous tetragrams	cTP	NA	AFA.T	0	0.2857			0.2857	0.15
Discontinuous tetragrams	cTP	NA	VPL.A	0	0.2857			0.2857	0.15
Discontinuous tetragrams	cTP	NA	AGS.N	0	0.2857			0.2857	0.15
Discontinuous tetragrams	cTP	NA	AAA.M	0	0.2857			0.2857	0.15
Discontinuous tetragrams	cTP	NA	LAA.A	0	0.2857			0.2857	0.15
Discontinuous tetragrams	cTP	NA	GAA.G	0	0.2857			0.2857	0.15
Discontinuous tetragrams	cTP	NA	AVG.A	0	0.2857			0.2857	0.15
Discontinuous tetragrams	cTP	Streptophytes	SSS.S	0.1096	0			0.1096	0.05
Discontinuous tetragrams	cTP	Streptophytes	SLS.S	0.1096	0			0.1096	0.05
Discontinuous tetragrams	cTP	Streptophytes	LSL.S	0.0685	0			0.0685	0.05
Discontinuous tetragrams	cTP	Streptophytes	SSS.L	0.0685	0			0.0685	0.05
Discontinuous tetragrams	cTP	Streptophytes	SSS.P	0.0685	0			0.0685	0.05
Discontinuous tetragrams	cTP	Streptophytes	PSS.S	0.0639	0			0.0639	0.05
Discontinuous tetragrams	cTP	Streptophytes	MAS.S	0.0594	0			0.0594	0.05
Discontinuous tetragrams	cTP	Streptophytes	AAA.A	0.0548	0			0.0548	0.05
Discontinuous tetragrams	cTP	Streptophytes	SSL.S	0.0548	0			0.0548	0.05
Discontinuous tetragrams	cTP	Streptophytes	SSS.T	0.0548	0			0.0548	0.05
Discontinuous tetragrams	cTP	Streptophytes	LSS.S	0.0548	0.0625			0.0077	0.05
Discontinuous tetragrams	cTP	Streptophytes	SAA.S	0.0502	0			0.0502	0.05
Discontinuous tetragrams	cTP	Streptophytes	SSS.I	0.0502	0			0.0502	0.05
Discontinuous tetragrams	cTP	Streptophytes	SSS.F	0.0502	0			0.0502	0.05
Discontinuous tetragrams	cTP	Chlorophytes	APA.A	0.0137	0.25			0.2363	0.15
Discontinuous tetragrams	cTP	Chlorophytes	VAA.A	0.0046	0.1875			0.1829	0.15
Discontinuous tetragrams	cTP	Chlorophytes	RSS.R	0	0.1875			0.1875	0.15
Discontinuous tetragrams	cTP	Chlorophytes	VVV.A	0	0.1875			0.1875	0.15
Discontinuous tetragrams	cTP	Chlorophytes	RPA.R	0	0.1875			0.1875	0.15
Discontinuous tetragrams	mTP	Plants	SSS.S	0.0667	0	0.0088	0		0.05
Discontinuous tetragrams	mTP	Plants	VSS.L	0.0583	0	0	0		0.05
Discontinuous tetragrams	mTP	Plants	SSL.S	0.0583	0	0.0088	0		0.05
Discontinuous tetragrams	mTP	Plants	SRR.L	0.05	0	0.0175	0		0.05
Discontinuous tetragrams	mTP	Plants	ASL.R	0.05	0.0147	0	0		0.05
Discontinuous tetragrams	mTP	Plants	LRS.S	0.05	0.011	0.0088	0		0.05
Discontinuous tetragrams	mTP	Plants	LLR.S	0.05	0.0147	0	0		0.05
Discontinuous tetragrams	mTP	Plants	AMA.L	0.05	0	0	0		0.05
Discontinuous tetragrams	mTP	Plants	SSR.S	0.05	0	0	0		0.05
Discontinuous tetragrams	mTP	Animals	AAA.A	0	0.0879	0.0351	0		0.05
Discontinuous tetragrams	mTP	Animals	AAA.L	0.0083	0.0513	0.0175	0		0.05
Discontinuous tetragrams	mTP	Animals	MAA.L	0.0083	0.0513	0	0		0.05
Discontinuous tetragrams	mTP	Animals	MAA.A	0.0083	0.0513	0.0088	0		0.05
Discontinuous tetragrams	mTP	NA	RRL.S	0.0167	0	0.0263	0.1429		0.075
Discontinuous tetragrams	mTP	NA	RRF.S	0	0.0037	0	0.1429		0.075
Discontinuous tetragrams	SP	Eukaryota	LLL.L	0.1711	0.0198	0	0.0417		0.05
Discontinuous tetragrams	SP	Eukaryota	LLL.A	0.0797	0.0119	0	0.0417		0.05
Discontinuous tetragrams	SP	Eukaryota	ALL.L	0.0603	0.0171	0	0		0.05
Discontinuous tetragrams	SP	Eukaryota	LLL.G	0.0516	0.0132	0.05	0.0833		0.05
Discontinuous tetragrams	SP	Eukaryota	LLL.V	0.0512	0.0079	0.05	0.0417		0.05
Discontinuous tetragrams	SP	Bacteria	MKK.L	0.0004	0.0527	0	0.0833		0.05
Discontinuous tetragrams	SP	Archaea	VFA.A	0.0027	0.0026	0.2	0		0.2
Discontinuous tetragrams	SP	Viruses	LVL.A	0.019	0.0105	0	0.125		0.1
Discontinuous tetragrams	cTP	Plants	SSS..S	0.1064	0			0.1064	0.05
Discontinuous tetragrams	cTP	Plants	SLS..S	0.0894	0			0.0894	0.05
Discontinuous tetragrams	cTP	Plants	LSS..S	0.0723	0			0.0723	0.05
Discontinuous tetragrams	cTP	Plants	SSS..L	0.0681	0			0.0681	0.05
Discontinuous tetragrams	cTP	Plants	MAS..S	0.0596	0			0.0596	0.05
Discontinuous tetragrams	cTP	Plants	MAA..S	0.0596	0			0.0596	0.05
Discontinuous tetragrams	cTP	Plants	ASS..S	0.0511	0			0.0511	0.05
Discontinuous tetragrams	cTP	Plants	MAS..L	0.0511	0			0.0511	0.05
Discontinuous tetragrams	cTP	Plants	SSS..T	0.0511	0			0.0511	0.05
Discontinuous tetragrams	cTP	Plants	PSS..S	0.0511	0			0.0511	0.05
Discontinuous tetragrams	cTP	Plants	SSS..P	0.0511	0			0.0511	0.05
Discontinuous tetragrams	cTP	NA	AVG..V	0.0128	0.2857			0.2729	0.15
Discontinuous tetragrams	cTP	NA	AVV..A	0.017	0.2857			0.2687	0.15
Discontinuous tetragrams	cTP	NA	FSA..A	0.0085	0.2857			0.2772	0.15
Discontinuous tetragrams	cTP	NA	LLS..K	0.0085	0.2857			0.2772	0.15
Discontinuous tetragrams	cTP	NA	VPL..A	0	0.2857			0.2857	0.15
Discontinuous tetragrams	cTP	NA	AVP..A	0	0.2857			0.2857	0.15
Discontinuous tetragrams	cTP	NA	AGS..A	0	0.2857			0.2857	0.15
Discontinuous tetragrams	cTP	NA	FVP..R	0	0.2857			0.2857	0.15
Discontinuous tetragrams	cTP	Streptophytes	SSS..S	0.1142	0			0.1142	0.05
Discontinuous tetragrams	cTP	Streptophytes	SLS..S	0.0959	0			0.0959	0.05
Discontinuous tetragrams	cTP	Streptophytes	LSS..S	0.0731	0.0625			0.0106	0.05
Discontinuous tetragrams	cTP	Streptophytes	SSS..L	0.0685	0.0625			0.006	0.05
Discontinuous tetragrams	cTP	Streptophytes	MAS..S	0.0639	0			0.0639	0.05
Discontinuous tetragrams	cTP	Streptophytes	MAA..S	0.0639	0			0.0639	0.05
Discontinuous tetragrams	cTP	Streptophytes	ASS..S	0.0548	0			0.0548	0.05
Discontinuous tetragrams	cTP	Streptophytes	MAS..L	0.0548	0			0.0548	0.05
Discontinuous tetragrams	cTP	Streptophytes	SSS..T	0.0548	0			0.0548	0.05
Discontinuous tetragrams	cTP	Streptophytes	PSS..S	0.0548	0			0.0548	0.05
Discontinuous tetragrams	cTP	Streptophytes	SSS..P	0.0502	0.0625			0.0123	0.05
Discontinuous tetragrams	cTP	Chlorophytes	RSS..P	0.0091	0.1875			0.1784	0.15
Discontinuous tetragrams	cTP	Chlorophytes	AAV..A	0.0091	0.1875			0.1784	0.15
Discontinuous tetragrams	cTP	Chlorophytes	AAP..A	0.0046	0.1875			0.1829	0.15
Discontinuous tetragrams	mTP	Plants	SSS..S	0.0833	0	0	0		0.05
Discontinuous tetragrams	mTP	Plants	SLL..S	0.075	0.0037	0.0175	0.0714		0.05
Discontinuous tetragrams	mTP	Plants	MAM..L	0.0667	0	0	0		0.05
Discontinuous tetragrams	mTP	Plants	VSS..S	0.0583	0	0.0088	0		0.05
Discontinuous tetragrams	mTP	Plants	ASR..S	0.05	0.0037	0.0175	0		0.05
Discontinuous tetragrams	mTP	Plants	LSS..R	0.05	0.0183	0.0175	0		0.05
Discontinuous tetragrams	mTP	Plants	SSS..T	0.05	0	0	0		0.05
Discontinuous tetragrams	mTP	Animals	AAA..R	0	0.0696	0.0263	0		0.05
Discontinuous tetragrams	mTP	Animals	MAA..L	0.0083	0.0586	0	0		0.05
Discontinuous tetragrams	mTP	Animals	AAA..A	0.0083	0.0549	0.0263	0		0.05
Discontinuous tetragrams	mTP	Animals	AAL..R	0	0.0513	0	0		0.05
Discontinuous tetragrams	mTP	NA	MRR..S	0.0167	0	0	0.2143		0.1
Discontinuous tetragrams	mTP	NA	VLR..V	0	0.0073	0	0.1429		0.1
Discontinuous tetragrams	SP	Eukaryota	LLL..L	0.1506	0.0092	0	0.125		0.05
Discontinuous tetragrams	SP	Eukaryota	LLL..A	0.0793	0.0158	0.05	0.0417		0.05
Discontinuous tetragrams	SP	Eukaryota	LLL..V	0.0671	0.0132	0	0.0833		0.05
Discontinuous tetragrams	SP	Eukaryota	LLL..G	0.0524	0.0119	0	0.0417		0.05
Discontinuous tetragrams	SP	Archaea	LLT..A	0.0133	0.0066	0.2	0.0417		0.2
Discontinuous tetragrams	SP	Archaea	AIA..G	0	0.0026	0.2	0		0.2
Discontinuous tetragrams	SP	Viruses	LLL..L	0.1506	0.0092	0	0.125		0.1
Discontinuous tetragrams	SP	Viruses	LAL..V	0.0171	0.0105	0.05	0.125		0.1
Discontinuous tetragrams	SP	Viruses	SAG..A	0.0004	0.0053	0	0.125		0.1
Discontinuous tetragrams	cTP	Plants	SS.SS	0.0979	0			0.0979	0.05
Discontinuous tetragrams	cTP	Plants	LS.SS	0.0894	0			0.0894	0.05
Discontinuous tetragrams	cTP	Plants	SL.SS	0.0681	0			0.0681	0.05
Discontinuous tetragrams	cTP	Plants	SS.SL	0.0638	0			0.0638	0.05
Discontinuous tetragrams	cTP	Plants	MA.SS	0.0596	0			0.0596	0.05
Discontinuous tetragrams	cTP	Plants	SS.SF	0.0596	0			0.0596	0.05
Discontinuous tetragrams	cTP	Plants	SS.LS	0.0553	0			0.0553	0.05
Discontinuous tetragrams	cTP	Plants	SS.TS	0.0511	0			0.0511	0.05
Discontinuous tetragrams	cTP	Plants	SS.LR	0.0511	0			0.0511	0.05
Discontinuous tetragrams	cTP	NA	VG.AV	0.0085	0.4286			0.4201	0.15
Discontinuous tetragrams	cTP	NA	AA.VG	0.0213	0.2857			0.2644	0.15
Discontinuous tetragrams	cTP	NA	AV.AA	0.017	0.2857			0.2687	0.15
Discontinuous tetragrams	cTP	NA	PL.AA	0.0085	0.2857			0.2772	0.15
Discontinuous tetragrams	cTP	NA	VA.AV	0.0085	0.2857			0.2772	0.15
Discontinuous tetragrams	cTP	NA	AT.SA	0.0043	0.2857			0.2814	0.15
Discontinuous tetragrams	cTP	NA	AA.AS	0.034	0.2857			0.2517	0.15
Discontinuous tetragrams	cTP	NA	VA.AS	0.0043	0.2857			0.2814	0.15
Discontinuous tetragrams	cTP	NA	AS.GA	0	0.2857			0.2857	0.15
Discontinuous tetragrams	cTP	NA	FA.VA	0	0.2857			0.2857	0.15
Discontinuous tetragrams	cTP	NA	AG.AN	0	0.2857			0.2857	0.15
Discontinuous tetragrams	cTP	NA	GS.NA	0	0.2857			0.2857	0.15
Discontinuous tetragrams	cTP	NA	VP.AA	0	0.2857			0.2857	0.15
Discontinuous tetragrams	cTP	Streptophytes	SS.SS	0.1005	0.0625			0.038	0.05
Discontinuous tetragrams	cTP	Streptophytes	LS.SS	0.0959	0			0.0959	0.05
Discontinuous tetragrams	cTP	Streptophytes	SL.SS	0.0731	0			0.0731	0.05
Discontinuous tetragrams	cTP	Streptophytes	SS.SL	0.0685	0			0.0685	0.05
Discontinuous tetragrams	cTP	Streptophytes	MA.SS	0.0639	0			0.0639	0.05
Discontinuous tetragrams	cTP	Streptophytes	SS.SF	0.0639	0			0.0639	0.05
Discontinuous tetragrams	cTP	Streptophytes	SS.LS	0.0594	0			0.0594	0.05
Discontinuous tetragrams	cTP	Streptophytes	SS.TS	0.0548	0			0.0548	0.05
Discontinuous tetragrams	cTP	Streptophytes	SS.LR	0.0548	0			0.0548	0.05
Discontinuous tetragrams	cTP	Streptophytes	AA.SS	0.0502	0			0.0502	0.05
Discontinuous tetragrams	cTP	Chlorophytes	RR.VV	0.0091	0.1875			0.1784	0.15
Discontinuous tetragrams	cTP	Chlorophytes	AA.VA	0.0228	0.1875			0.1647	0.15
Discontinuous tetragrams	cTP	Chlorophytes	AV.AA	0.0046	0.1875			0.1829	0.15
Discontinuous tetragrams	cTP	Chlorophytes	RP.VR	0	0.1875			0.1875	0.15
Discontinuous tetragrams	mTP	Plants	MA.RR	0.0833	0	0.0088	0		0.05
Discontinuous tetragrams	mTP	Plants	SS.LR	0.0667	0.0183	0	0		0.05
Discontinuous tetragrams	mTP	Plants	SS.RS	0.0667	0	0	0		0.05
Discontinuous tetragrams	mTP	Plants	AS.AR	0.05	0.0037	0.0175	0		0.05
Discontinuous tetragrams	mTP	Plants	LR.SS	0.05	0.0037	0	0		0.05
Discontinuous tetragrams	mTP	Plants	MA.LA	0.05	0.011	0	0		0.05
Discontinuous tetragrams	mTP	Plants	SL.RR	0.05	0.0037	0	0		0.05
Discontinuous tetragrams	mTP	Plants	SS.FS	0.05	0.0037	0	0		0.05
Discontinuous tetragrams	mTP	Animals	AA.AR	0	0.0659	0.0175	0		0.05
Discontinuous tetragrams	mTP	NA	RR.SS	0.0333	0.0073	0	0.1429		0.1
Discontinuous tetragrams	mTP	NA	AA.RF	0	0.0037	0.0088	0.1429		0.1
Discontinuous tetragrams	mTP	NA	RF.SA	0	0	0	0.1429		0.1
Discontinuous tetragrams	mTP	NA	GS.FA	0	0	0	0.1429		0.1
Discontinuous tetragrams	SP	Eukaryota	LL.LL	0.1552	0.0184	0.05	0.0417		0.05
Discontinuous tetragrams	SP	Eukaryota	LL.LA	0.0812	0.0303	0	0.125		0.05
Discontinuous tetragrams	SP	Eukaryota	AL.LL	0.0554	0.0198	0.15	0		0.05
Discontinuous tetragrams	SP	Eukaryota	LL.AL	0.0546	0.0277	0.05	0.0417		0.05
Discontinuous tetragrams	SP	Eukaryota	LL.LG	0.0527	0.0105	0.05	0		0.05
Discontinuous tetragrams	SP	Eukaryota	LL.LV	0.0524	0.0053	0	0		0.05
Discontinuous tetragrams	SP	Bacteria	AA.AA	0.0114	0.0553	0	0		0.05
Discontinuous tetragrams	SP	Archaea	LL.VF	0.0159	0.0026	0.2	0		0.2
Discontinuous tetragrams	SP	Archaea	GA.VA	0.0015	0.0132	0.2	0		0.2
Discontinuous tetragrams	SP	Archaea	LA.LM	0.0015	0.004	0.2	0		0.2
Discontinuous tetragrams	SP	Archaea	KK.GA	0	0.0026	0.2	0		0.2
Discontinuous tetragrams	SP	Viruses	LL.LA	0.0812	0.0303	0	0.125		0.1
Discontinuous tetragrams	SP	Viruses	KG.RK	0	0	0	0.125		0.1
Discontinuous tetragrams	cTP	Plants	SS.S.S	0.0894	0			0.0894	0.05
Discontinuous tetragrams	cTP	Plants	SP.S.S	0.0723	0			0.0723	0.05
Discontinuous tetragrams	cTP	Plants	LS.S.S	0.0681	0			0.0681	0.05
Discontinuous tetragrams	cTP	Plants	SS.S.A	0.0596	0			0.0596	0.05
Discontinuous tetragrams	cTP	Plants	SS.L.S	0.0553	0			0.0553	0.05
Discontinuous tetragrams	cTP	Plants	AA.A.A	0.0511	0.1429			0.0918	0.05
Discontinuous tetragrams	cTP	Plants	SS.S.L	0.0511	0			0.0511	0.05
Discontinuous tetragrams	cTP	Plants	SL.S.S	0.0511	0			0.0511	0.05
Discontinuous tetragrams	cTP	NA	AV.A.A	0.017	0.4286			0.4116	0.15
Discontinuous tetragrams	cTP	NA	AA.A.S	0.0426	0.2857			0.2431	0.15
Discontinuous tetragrams	cTP	NA	AA.V.A	0.017	0.2857			0.2687	0.15
Discontinuous tetragrams	cTP	NA	VA.A.A	0.017	0.2857			0.2687	0.15
Discontinuous tetragrams	cTP	NA	AG.A.A	0.0128	0.2857			0.2729	0.15
Discontinuous tetragrams	cTP	NA	KV.V.S	0.0043	0.2857			0.2814	0.15
Discontinuous tetragrams	cTP	NA	AV.G.A	0.0043	0.2857			0.2814	0.15
Discontinuous tetragrams	cTP	NA	AV.A.V	0.0043	0.2857			0.2814	0.15
Discontinuous tetragrams	cTP	NA	AV.L.A	0.0085	0.2857			0.2772	0.15
Discontinuous tetragrams	cTP	NA	SA.V.A	0.0128	0.2857			0.2729	0.15
Discontinuous tetragrams	cTP	NA	TS.N.T	0	0.2857			0.2857	0.15
Discontinuous tetragrams	cTP	NA	AV.V.V	0	0.2857			0.2857	0.15
Discontinuous tetragrams	cTP	NA	AA.G.A	0	0.2857			0.2857	0.15
Discontinuous tetragrams	cTP	Streptophytes	S.S.S	0.0959	0			0.0959	0.05
Discontinuous tetragrams	cTP	Streptophytes	SP.S.S	0.0776	0			0.0776	0.05
Discontinuous tetragrams	cTP	Streptophytes	LS.S.S	0.0731	0			0.0731	0.05
Discontinuous tetragrams	cTP	Streptophytes	SS.L.S	0.0594	0			0.0594	0.05
Discontinuous tetragrams	cTP	Streptophytes	SS.S.A	0.0548	0.125			0.0702	0.05
Discontinuous tetragrams	cTP	Streptophytes	SS.S.L	0.0548	0			0.0548	0.05
Discontinuous tetragrams	cTP	Streptophytes	SL.S.S	0.0548	0			0.0548	0.05
Discontinuous tetragrams	cTP	Chlorophytes	AA.A.A	0.0365	0.25			0.2135	0.15
Discontinuous tetragrams	cTP	Chlorophytes	RR.V.V	0.0046	0.25			0.2454	0.15
Discontinuous tetragrams	cTP	Chlorophytes	AV.A.P	0.0046	0.1875			0.1829	0.15
Discontinuous tetragrams	cTP	Chlorophytes	AA.V.A	0.0046	0.1875			0.1829	0.15
Discontinuous tetragrams	cTP	Chlorophytes	AR.A.R	0	0.1875			0.1875	0.15
Discontinuous tetragrams	mTP	Plants	SS.L.S	0.075	0.0073	0	0		0.05
Discontinuous tetragrams	mTP	Plants	MA.A.L	0.0583	0.0256	0	0		0.05
Discontinuous tetragrams	mTP	Plants	SL.S.S	0.05	0.0037	0.0088	0		0.05
Discontinuous tetragrams	mTP	Plants	RV.S.L	0.05	0.0037	0	0		0.05
Discontinuous tetragrams	mTP	Plants	LS.S.S	0.05	0.0037	0.0088	0		0.05
Discontinuous tetragrams	mTP	Plants	RR.L.S	0.05	0.011	0	0		0.05
Discontinuous tetragrams	mTP	Plants	AS.A.R	0.05	0.0183	0.0088	0		0.05
Discontinuous tetragrams	mTP	Plants	MA.L.R	0.05	0.0147	0	0		0.05
Discontinuous tetragrams	mTP	Plants	LR.S.S	0.05	0.0037	0	0		0.05
Discontinuous tetragrams	mTP	Plants	SS.S.S	0.05	0	0.0088	0		0.05
Discontinuous tetragrams	mTP	Animals	AA.R.L	0	0.0586	0	0		0.05
Discontinuous tetragrams	mTP	Animals	AA.A.A	0	0.0586	0.0263	0		0.05
Discontinuous tetragrams	mTP	Animals	MA.R.L	0.0417	0.0513	0.0088	0		0.05
Discontinuous tetragrams	mTP	Fungi	SR.A.R	0.0167	0	0.0614	0		0.05
Discontinuous tetragrams	mTP	NA	SR.A.A	0	0.0183	0.0088	0.1429		0.075
Discontinuous tetragrams	mTP	NA	AR.F.K	0	0	0	0.1429		0.075
Discontinuous tetragrams	SP	Eukaryota	LL.L.L	0.154	0.0211	0.05	0.0417		0.05
Discontinuous tetragrams	SP	Eukaryota	LL.L.A	0.0804	0.0105	0	0.0833		0.05
Discontinuous tetragrams	SP	Eukaryota	LL.L.V	0.0599	0.0132	0	0.0417		0.05
Discontinuous tetragrams	SP	Eukaryota	LL.A.L	0.0573	0.029	0	0.0417		0.05
Discontinuous tetragrams	SP	Eukaryota	LL.L.G	0.052	0.0119	0	0.0417		0.05
Discontinuous tetragrams	SP	Bacteria	LA.A.A	0.019	0.0646	0	0		0.05
Discontinuous tetragrams	SP	Bacteria	AG.A.A	0.0091	0.0553	0	0		0.05
Discontinuous tetragrams	SP	Bacteria	AA.A.A	0.0197	0.0527	0.05	0		0.05
Discontinuous tetragrams	SP	Archaea	MK.F.A	0.0046	0.004	0.2	0		0.05
Discontinuous tetragrams	SP	Archaea	GA.A.G	0.0008	0.0079	0.2	0		0.05
Discontinuous tetragrams	SP	Viruses	VL.A.V	0.0068	0.0079	0	0.125		0.1
Discontinuous tetragrams	cTP	Plants	SL.S..S	0.0681	0			0.0681	0.05
Discontinuous tetragrams	cTP	Plants	LS.S..S	0.0681	0			0.0681	0.05
Discontinuous tetragrams	cTP	Plants	AA.S..S	0.0638	0.1429			0.0791	0.05
Discontinuous tetragrams	cTP	Plants	SS.S..S	0.0638	0			0.0638	0.05
Discontinuous tetragrams	cTP	Plants	SS.P..S	0.0596	0			0.0596	0.05
Discontinuous tetragrams	cTP	Plants	SS.L..S	0.0511	0			0.0511	0.05
Discontinuous tetragrams	cTP	NA	VA.A..S	0.0085	0.2857			0.2772	0.15
Discontinuous tetragrams	cTP	NA	AV.A..S	0.0085	0.2857			0.2772	0.15
Discontinuous tetragrams	cTP	NA	MA.A..A	0.0298	0.2857			0.2559	0.15
Discontinuous tetragrams	cTP	NA	AG.V..L	0.0043	0.2857			0.2814	0.15
Discontinuous tetragrams	cTP	NA	SA.V..A	0.0043	0.2857			0.2814	0.15
Discontinuous tetragrams	cTP	NA	AV.L..A	0.0128	0.2857			0.2729	0.15
Discontinuous tetragrams	cTP	NA	AM.S..A	0.0085	0.2857			0.2772	0.15
Discontinuous tetragrams	cTP	NA	AA.A..M	0.0043	0.2857			0.2814	0.15
Discontinuous tetragrams	cTP	NA	VG.A..A	0.0085	0.2857			0.2772	0.15
Discontinuous tetragrams	cTP	NA	FA.T..F	0	0.2857			0.2857	0.15
Discontinuous tetragrams	cTP	NA	AV.G..A	0	0.2857			0.2857	0.15
Discontinuous tetragrams	cTP	NA	VA.V..F	0	0.2857			0.2857	0.15
Discontinuous tetragrams	cTP	NA	VA.A..F	0	0.2857			0.2857	0.15
Discontinuous tetragrams	cTP	Streptophytes	SL.S..S	0.0731	0			0.0731	0.05
Discontinuous tetragrams	cTP	Streptophytes	LS.S..S	0.0731	0			0.0731	0.05
Discontinuous tetragrams	cTP	Streptophytes	SS.S..S	0.0685	0			0.0685	0.05
Discontinuous tetragrams	cTP	Streptophytes	AA.S..S	0.0639	0.0625			0.0014	0.05
Discontinuous tetragrams	cTP	Streptophytes	SS.P..S	0.0639	0			0.0639	0.05
Discontinuous tetragrams	cTP	Streptophytes	SS.L..S	0.0548	0			0.0548	0.05
Discontinuous tetragrams	cTP	Chlorophytes	VA.A..A	0.0183	0.1875			0.1692	0.15
Discontinuous tetragrams	cTP	Chlorophytes	AA.P..R	0.0046	0.1875			0.1829	0.15
Discontinuous tetragrams	cTP	Chlorophytes	VR.A..A	0	0.1875			0.1875	0.15
Discontinuous tetragrams	cTP	Chlorophytes	AQ.A..A	0	0.1875			0.1875	0.15
Discontinuous tetragrams	mTP	Plants	MA.R..L	0.0583	0.0147	0	0		0.05
Discontinuous tetragrams	mTP	Plants	SS.L..S	0.0583	0	0.0088	0.1429		0.05
Discontinuous tetragrams	mTP	Plants	LS.S..S	0.0583	0.0037	0.0175	0		0.05
Discontinuous tetragrams	mTP	Plants	SR.L..S	0.05	0.011	0	0		0.05
Discontinuous tetragrams	mTP	Plants	SL.R..S	0.05	0.0073	0	0		0.05
Discontinuous tetragrams	mTP	Plants	RS.S..S	0.05	0	0.0088	0		0.05
Discontinuous tetragrams	mTP	Plants	AS.R..S	0.05	0.0037	0.0088	0		0.05
Discontinuous tetragrams	mTP	Plants	SS.S..T	0.05	0	0.0088	0		0.05
Discontinuous tetragrams	mTP	Animals	AA.A..R	0.0083	0.0549	0.0175	0		0.05
Discontinuous tetragrams	mTP	NA	RR.S..L	0.025	0.011	0	0.1429		0.075
Discontinuous tetragrams	mTP	NA	SS.L..S	0.0583	0	0.0088	0.1429		0.075
Discontinuous tetragrams	SP	Eukaryota	LL.L..L	0.1491	0.0184	0	0.0833		0.05
Discontinuous tetragrams	SP	Eukaryota	LL.L..A	0.0759	0.0198	0	0.0417		0.05
Discontinuous tetragrams	SP	Eukaryota	LL.L..V	0.0611	0.0132	0	0.0417		0.05
Discontinuous tetragrams	SP	Bacteria	AA.A..A	0.0118	0.054	0	0		0.05
Discontinuous tetragrams	SP	Bacteria	LA.A..A	0.0175	0.0501	0	0		0.05
Discontinuous tetragrams	SP	Archaea	GA.A..G	0.0008	0.0013	0.2	0		0.05
Discontinuous tetragrams	SP	Archaea	AV.L..L	0.0106	0.0171	0.2	0		0.05
Discontinuous tetragrams	SP	Archaea	MV.S..A	0	0.0026	0.2	0		0.05
Discontinuous tetragrams	SP	Viruses	LL.L..L	0.1491	0.0184	0	0.0833		0.05
Discontinuous tetragrams	SP	Viruses	FL.S..L	0.0076	0.0013	0	0.0833		0.05
Discontinuous tetragrams	SP	Viruses	LG.L..A	0.0087	0.0158	0	0.0833		0.05
Discontinuous tetragrams	SP	Viruses	CL.L..G	0.0087	0	0	0.0833		0.05
Discontinuous tetragrams	SP	Viruses	VL.A..A	0.0152	0.0237	0	0.0833		0.05
Discontinuous tetragrams	SP	Viruses	FL.L..V	0.0144	0.0053	0	0.0833		0.05
Discontinuous tetragrams	SP	Viruses	SL.L..A	0.0129	0.0132	0.05	0.0833		0.05
Discontinuous tetragrams	SP	Viruses	RK.I..L	0.0004	0.0013	0	0.0833		0.05
Discontinuous tetragrams	SP	Viruses	GV.A..T	0.0011	0.0013	0	0.0833		0.05
Discontinuous tetragrams	SP	Viruses	IL.L..L	0.0152	0.0079	0	0.0833		0.05
Discontinuous tetragrams	SP	Viruses	IL.L..S	0.0049	0.0053	0.05	0.0833		0.05
Discontinuous tetragrams	SP	Viruses	LL.I..L	0.0121	0.0053	0	0.0833		0.05
Discontinuous tetragrams	SP	Viruses	VL.A..I	0.0019	0.0053	0	0.0833		0.05
Discontinuous tetragrams	SP	Viruses	LV.S..V	0.0034	0.004	0	0.0833		0.05
Discontinuous tetragrams	SP	Viruses	LA.L..L	0.0322	0.0171	0.15	0.0833		0.05
Discontinuous tetragrams	SP	Viruses	LC.V..A	0.0023	0	0	0.0833		0.05
Discontinuous tetragrams	SP	Viruses	LS.G..A	0.0015	0.0119	0	0.0833		0.05
Discontinuous tetragrams	SP	Viruses	KS.L..V	0.0004	0.0013	0	0.0833		0.05
Discontinuous tetragrams	SP	Viruses	SA.V..P	0	0.0026	0	0.0833		0.05
Discontinuous tetragrams	SP	Viruses	SP.K..A	0	0.0013	0	0.0833		0.05
Discontinuous tetragrams	SP	Viruses	AG.I..V	0	0.0013	0	0.0833		0.05
Discontinuous tetragrams	SP	Viruses	SI.C..L	0	0	0	0.0833		0.05
Discontinuous tetragrams	SP	Viruses	KG.R..I	0	0	0	0.0833		0.05
Discontinuous tetragrams	SP	Viruses	QS.Q..Y	0	0	0	0.0833		0.05
Discontinuous tetragrams	SP	Viruses	RY.I..L	0	0	0	0.0833		0.05
Discontinuous tetragrams	cTP	Plants	SS..SS	0.1106	0			0.1106	0.05
Discontinuous tetragrams	cTP	Plants	LS..SS	0.0809	0			0.0809	0.05
Discontinuous tetragrams	cTP	Plants	SL..SS	0.0809	0			0.0809	0.05
Discontinuous tetragrams	cTP	Plants	SS..LS	0.0638	0			0.0638	0.05
Discontinuous tetragrams	cTP	Plants	MA..SS	0.0596	0			0.0596	0.05
Discontinuous tetragrams	cTP	Plants	SS..SF	0.0596	0			0.0596	0.05
Discontinuous tetragrams	cTP	Plants	PS..SS	0.0553	0			0.0553	0.05
Discontinuous tetragrams	cTP	Plants	SS..SL	0.0511	0			0.0511	0.05
Discontinuous tetragrams	cTP	NA	AV..AV	0.0043	0.4286			0.4243	0.15
Discontinuous tetragrams	cTP	NA	AG..NA	0.0043	0.2857			0.2814	0.15
Discontinuous tetragrams	cTP	NA	AA..AA	0.0383	0.2857			0.2474	0.15
Discontinuous tetragrams	cTP	NA	AV..SA	0.0128	0.2857			0.2729	0.15
Discontinuous tetragrams	cTP	NA	VS..RR	0.0085	0.2857			0.2772	0.15
Discontinuous tetragrams	cTP	NA	AA..SA	0.0213	0.2857			0.2644	0.15
Discontinuous tetragrams	cTP	NA	AA..GA	0.0043	0.2857			0.2814	0.15
Discontinuous tetragrams	cTP	NA	VV..AA	0.0128	0.2857			0.2729	0.15
Discontinuous tetragrams	cTP	NA	VA..AS	0.0128	0.2857			0.2729	0.15
Discontinuous tetragrams	cTP	NA	MA..AF	0	0.2857			0.2857	0.15
Discontinuous tetragrams	cTP	NA	AV..MA	0	0.2857			0.2857	0.15
Discontinuous tetragrams	cTP	NA	VP..AA	0	0.2857			0.2857	0.15
Discontinuous tetragrams	cTP	NA	SA..AV	0	0.2857			0.2857	0.15
Discontinuous tetragrams	cTP	Streptophytes	SS..SS	0.1142	0.0625			0.0517	0.05
Discontinuous tetragrams	cTP	Streptophytes	SL..SS	0.0868	0			0.0868	0.05
Discontinuous tetragrams	cTP	Streptophytes	LS..SS	0.0822	0.0625			0.0197	0.05
Discontinuous tetragrams	cTP	Streptophytes	SS..LS	0.0639	0.0625			0.0014	0.05
Discontinuous tetragrams	cTP	Streptophytes	SS..SF	0.0639	0			0.0639	0.05
Discontinuous tetragrams	cTP	Streptophytes	MA..SS	0.0594	0.0625			0.0031	0.05
Discontinuous tetragrams	cTP	Streptophytes	SS..SL	0.0548	0			0.0548	0.05
Discontinuous tetragrams	cTP	Streptophytes	PS..SS	0.0548	0.0625			0.0077	0.05
Discontinuous tetragrams	cTP	Chlorophytes	AA..AA	0.0274	0.1875			0.1601	0.15
Discontinuous tetragrams	cTP	Chlorophytes	RR..VV	0.0046	0.1875			0.1829	0.15
Discontinuous tetragrams	cTP	Chlorophytes	AA..PA	0.0046	0.1875			0.1829	0.15
Discontinuous tetragrams	cTP	Chlorophytes	RS..RP	0	0.1875			0.1875	0.15
Discontinuous tetragrams	cTP	Chlorophytes	AV..AP	0	0.1875			0.1875	0.15
Discontinuous tetragrams	mTP	Plants	SS..RS	0.075	0.0073	0	0		0.05
Discontinuous tetragrams	mTP	Plants	RR..SS	0.0667	0	0	0		0.05
Discontinuous tetragrams	mTP	Plants	AS..SS	0.05	0	0.0088	0		0.05
Discontinuous tetragrams	mTP	Plants	SL..SR	0.05	0.011	0	0		0.05
Discontinuous tetragrams	mTP	Plants	MA..RV	0.05	0.0073	0.0088	0		0.05
Discontinuous tetragrams	mTP	Plants	SL..SS	0.05	0.0037	0	0		0.05
Discontinuous tetragrams	mTP	Plants	SS..SS	0.05	0	0.0088	0		0.05
Discontinuous tetragrams	mTP	Animals	AA..AR	0.0167	0.0623	0.0175	0		0.05
Discontinuous tetragrams	mTP	Animals	MA..LL	0.0167	0.0549	0	0		0.05
Discontinuous tetragrams	mTP	Animals	AA..LL	0.0083	0.0513	0.0088	0		0.05
Discontinuous tetragrams	mTP	Fungi	RR..ST	0	0.0073	0.0526	0		0.05
Discontinuous tetragrams	mTP	NA	QS..PI	0	0	0.0088	0.1429		0.05
Discontinuous tetragrams	mTP	NA	MK..VR	0	0	0	0.1429		0.05
Discontinuous tetragrams	SP	Eukaryota	LL..LL	0.1267	0.0184	0.05	0.0417		0.05
Discontinuous tetragrams	SP	Eukaryota	LL..LA	0.0679	0.025	0	0.0417		0.05
Discontinuous tetragrams	SP	Eukaryota	LL..AL	0.0641	0.0277	0	0.0417		0.05
Discontinuous tetragrams	SP	Eukaryota	LL..LV	0.0558	0.0053	0	0.0417		0.05
Discontinuous tetragrams	SP	Archaea	IA..GA	0	0.0066	0.2	0		0.05
Discontinuous tetragrams	SP	Archaea	LM..SV	0	0.0026	0.2	0		0.05
Discontinuous tetragrams	SP	Viruses	AL..VA	0.0095	0.0132	0	0.0833		0.075
Discontinuous tetragrams	SP	Viruses	GL..LA	0.0091	0.0171	0	0.0833		0.075
Discontinuous tetragrams	SP	Viruses	LL..VL	0.0429	0.0105	0	0.0833		0.075
Discontinuous tetragrams	SP	Viruses	LL..AA	0.0436	0.0184	0.05	0.0833		0.075
Discontinuous tetragrams	SP	Viruses	II..LL	0.003	0.0026	0	0.0833		0.075
Discontinuous tetragrams	SP	Viruses	IL..LT	0.0023	0	0	0.0833		0.075
Discontinuous tetragrams	SP	Viruses	LI..IL	0.0023	0	0	0.0833		0.075
Discontinuous tetragrams	SP	Viruses	LL..FV	0.0072	0.0013	0	0.0833		0.075
Discontinuous tetragrams	SP	Viruses	VL..GV	0.0095	0.0026	0	0.0833		0.075
Discontinuous tetragrams	SP	Viruses	II..LS	0.0023	0	0	0.0833		0.075
Discontinuous tetragrams	SP	Viruses	CL..SA	0.0011	0.0013	0	0.0833		0.075
Discontinuous tetragrams	SP	Viruses	LC..LS	0.0038	0.0013	0	0.0833		0.075
Discontinuous tetragrams	SP	Viruses	LV..AG	0.0053	0.0026	0	0.0833		0.075
Discontinuous tetragrams	SP	Viruses	SI..LV	0.0008	0.0026	0	0.0833		0.075
Discontinuous tetragrams	SP	Viruses	IL..VL	0.008	0.004	0	0.0833		0.075
Discontinuous tetragrams	SP	Viruses	RK..LC	0.0004	0	0	0.0833		0.075
Discontinuous tetragrams	SP	Viruses	LS..VI	0.0011	0.0026	0	0.0833		0.075
Discontinuous tetragrams	SP	Viruses	VI..VT	0.0008	0	0	0.0833		0.075
Discontinuous tetragrams	SP	Viruses	SA..IA	0.0004	0	0	0.0833		0.075
Discontinuous tetragrams	SP	Viruses	GV..PV	0	0.0013	0	0.0833		0.075
Discontinuous tetragrams	SP	Viruses	AG..AP	0	0.004	0	0.0833		0.075
Discontinuous tetragrams	SP	Viruses	PQ..YA	0	0	0	0.0833		0.075
Discontinuous tetragrams	SP	Viruses	KS..CL	0	0	0	0.0833		0.075
Discontinuous tetragrams	SP	Viruses	KG..KS	0	0	0	0.0833		0.075
Discontinuous tetragrams	SP	Viruses	MK..RK	0	0	0	0.0833		0.075
Discontinuous tetragrams	SP	Viruses	SP..CY	0	0	0	0.0833		0.075
Discontinuous tetragrams	SP	Viruses	QS..KC	0	0	0	0.0833		0.075
Discontinuous tetragrams	SP	Viruses	IR..IL	0	0	0	0.0833		0.075
Discontinuous tetragrams	SP	Viruses	RY..LG	0	0	0	0.0833		0.075
Discontinuous tetragrams	cTP	Plants	SS..S.S	0.1064	0			0.1064	0.05
Discontinuous tetragrams	cTP	Plants	SL..S.S	0.0766	0			0.0766	0.05
Discontinuous tetragrams	cTP	Plants	SS..S.L	0.0553	0			0.0553	0.05
Discontinuous tetragrams	cTP	NA	AA..A.A	0.0468	0.2857			0.2389	0.15
Discontinuous tetragrams	cTP	NA	GA..G.A	0.0043	0.2857			0.2814	0.15
Discontinuous tetragrams	cTP	NA	TS..V.M	0.0043	0.2857			0.2814	0.15
Discontinuous tetragrams	cTP	NA	RV..A.P	0.0085	0.2857			0.2772	0.15
Discontinuous tetragrams	cTP	NA	AV..A.A	0.0085	0.2857			0.2772	0.15
Discontinuous tetragrams	cTP	NA	VG..V.A	0.0085	0.2857			0.2772	0.15
Discontinuous tetragrams	cTP	NA	AV..M.A	0	0.2857			0.2857	0.15
Discontinuous tetragrams	cTP	NA	AA..V.V	0	0.2857			0.2857	0.15
Discontinuous tetragrams	cTP	Streptophytes	SS..S.S	0.1096	0.0625			0.0471	0.05
Discontinuous tetragrams	cTP	Streptophytes	SL..S.S	0.0822	0			0.0822	0.05
Discontinuous tetragrams	cTP	Streptophytes	SS..S.L	0.0594	0			0.0594	0.05
Discontinuous tetragrams	cTP	Streptophytes	MA..S.L	0.0502	0			0.0502	0.05
Discontinuous tetragrams	cTP	Streptophytes	SS..F.S	0.0502	0			0.0502	0.05
Discontinuous tetragrams	cTP	Streptophytes	SS..S.F	0.0502	0			0.0502	0.05
Discontinuous tetragrams	cTP	Streptophytes	MA..T.A	0.0502	0			0.0502	0.05
Discontinuous tetragrams	cTP	Chlorophytes	AA..A.A	0.0365	0.1875			0.151	0.05
Discontinuous tetragrams	cTP	Chlorophytes	VA..A.V	0	0.1875			0.1875	0.05
Discontinuous tetragrams	cTP	Chlorophytes	AA..A.R	0	0.1875			0.1875	0.05
Discontinuous tetragrams	mTP	Plants	SS..S.S	0.0833	0	0	0		0.05
Discontinuous tetragrams	mTP	Plants	SL..S.S	0.0583	0.0037	0	0		0.05
Discontinuous tetragrams	mTP	Plants	SS..R.S	0.0583	0.0073	0	0		0.05
Discontinuous tetragrams	mTP	Plants	RR..S.L	0.05	0.0037	0	0.1429		0.05
Discontinuous tetragrams	mTP	Plants	VS..L.R	0.05	0.033	0	0		0.05
Discontinuous tetragrams	mTP	Plants	MA..R.L	0.05	0.0183	0.0088	0		0.05
Discontinuous tetragrams	mTP	Plants	MA..A.R	0.05	0.011	0	0		0.05
Discontinuous tetragrams	mTP	Plants	AM..L.R	0.05	0	0	0		0.05
Discontinuous tetragrams	mTP	Animals	AA..A.A	0	0.0623	0.0263	0		0.05
Discontinuous tetragrams	mTP	NA	RR..S.L	0.05	0.0037	0	0.1429		0.075
Discontinuous tetragrams	mTP	NA	MF..F.R	0	0	0	0.1429		0.075
Discontinuous tetragrams	SP	Eukaryota	LL..L.L	0.1339	0.0211	0	0.0417		0.05
Discontinuous tetragrams	SP	Eukaryota	LL..A.L	0.0671	0.0303	0	0.0417		0.05
Discontinuous tetragrams	SP	Eukaryota	LL..L.A	0.0565	0.0184	0	0		0.05
Discontinuous tetragrams	SP	Eukaryota	LL..L.V	0.0524	0.0119	0.15	0		0.05
Discontinuous tetragrams	SP	Archaea	LT..A.A	0.0042	0.0158	0.2	0		0.2
Discontinuous tetragrams	SP	Archaea	GA..A.A	0.0034	0.0356	0.2	0.0417		0.2
Discontinuous tetragrams	SP	Archaea	VF..A.S	0.0011	0	0.2	0		0.2
Discontinuous tetragrams	SP	Viruses	LL..L.G	0.041	0.0171	0	0.125		0.1
Discontinuous tetragrams	SP	Viruses	LV..A.V	0.008	0.0119	0	0.125		0.1
Discontinuous tetragrams	cTP	Plants	SS..S..S	0.0851	0			0.0851	0.05
Discontinuous tetragrams	cTP	Plants	SL..S..S	0.0723	0			0.0723	0.05
Discontinuous tetragrams	cTP	Plants	LS..S..S	0.0681	0			0.0681	0.05
Discontinuous tetragrams	cTP	Plants	SS..S..P	0.0553	0			0.0553	0.05
Discontinuous tetragrams	cTP	Plants	SS..S..A	0.0511	0			0.0511	0.05
Discontinuous tetragrams	cTP	NA	VG..V..A	0.0128	0.2857			0.2729	0.15
Discontinuous tetragrams	cTP	NA	AA..S..A	0.017	0.2857			0.2687	0.15
Discontinuous tetragrams	cTP	NA	AA..L..A	0.0213	0.2857			0.2644	0.15
Discontinuous tetragrams	cTP	NA	AV..A..A	0.017	0.2857			0.2687	0.15
Discontinuous tetragrams	cTP	NA	VP..R..A	0.0043	0.2857			0.2814	0.15
Discontinuous tetragrams	cTP	NA	AA..G..S	0.0085	0.2857			0.2772	0.15
Discontinuous tetragrams	cTP	NA	AV..A..V	0.0043	0.2857			0.2814	0.15
Discontinuous tetragrams	cTP	NA	AV..M..A	0	0.2857			0.2857	0.15
Discontinuous tetragrams	cTP	NA	TS..V..A	0	0.2857			0.2857	0.15
Discontinuous tetragrams	cTP	NA	GK..V..S	0	0.2857			0.2857	0.15
Discontinuous tetragrams	cTP	NA	AF..T..F	0	0.2857			0.2857	0.15
Discontinuous tetragrams	cTP	Streptophytes	SS..S..S	0.0913	0			0.0913	0.05
Discontinuous tetragrams	cTP	Streptophytes	SL..S..S	0.0776	0			0.0776	0.05
Discontinuous tetragrams	cTP	Streptophytes	LS..S..S	0.0731	0			0.0731	0.05
Discontinuous tetragrams	cTP	Streptophytes	SS..S..P	0.0594	0			0.0594	0.05
Discontinuous tetragrams	cTP	Streptophytes	SS..S..A	0.0502	0.0625			0.0123	0.05
Discontinuous tetragrams	cTP	Chlorophytes	AT..A..R	0.0091	0.1875			0.1784	0.15
Discontinuous tetragrams	cTP	Chlorophytes	AV..A..A	0.0046	0.1875			0.1829	0.15
Discontinuous tetragrams	cTP	Chlorophytes	RR..V..A	0.0046	0.1875			0.1829	0.15
Discontinuous tetragrams	cTP	Chlorophytes	SR..A..A	0	0.1875			0.1875	0.15
Discontinuous tetragrams	mTP	Plants	SS..R..S	0.075	0	0	0		0.05
Discontinuous tetragrams	mTP	Plants	MA..R..S	0.0667	0	0	0		0.05
Discontinuous tetragrams	mTP	Plants	SS..S..L	0.0583	0	0	0		0.05
Discontinuous tetragrams	mTP	Plants	SR..L..L	0.05	0	0	0		0.05
Discontinuous tetragrams	mTP	Plants	AM..L..R	0.05	0	0	0		0.05
Discontinuous tetragrams	mTP	NA	AG..A..F	0	0.0073	0	0.1429		0.075
Discontinuous tetragrams	SP	Eukaryota	LL..L..L	0.1043	0.0119	0	0.0417		0.05
Discontinuous tetragrams	SP	Eukaryota	LL..L..A	0.0675	0.0198	0	0		0.05
Discontinuous tetragrams	SP	Bacteria	AL..A..A	0.0156	0.0553	0	0		0.05
Discontinuous tetragrams	SP	Bacteria	LA..A..A	0.014	0.0514	0	0		0.05
Discontinuous tetragrams	SP	Archaea	AA..L..L	0.0171	0.0145	0.15	0		0.15
Discontinuous tetragrams	SP	Archaea	AL..G..A	0.0114	0.0237	0.15	0		0.15
Discontinuous tetragrams	SP	Archaea	VF..A..A	0.0019	0.0013	0.15	0		0.15
Discontinuous tetragrams	SP	Archaea	AL..L..F	0.0034	0.0053	0.15	0		0.15
Discontinuous tetragrams	SP	Archaea	VA..L..G	0.0034	0.0105	0.15	0		0.15
Discontinuous tetragrams	SP	Archaea	AV..A..A	0.0046	0.0171	0.15	0.0417		0.15
Discontinuous tetragrams	SP	Archaea	LM..S..A	0.0004	0.0026	0.15	0.0417		0.15
Discontinuous tetragrams	SP	Archaea	LL..F..A	0.0072	0.0079	0.15	0		0.15
Discontinuous tetragrams	SP	Archaea	GA..V..A	0.0011	0.004	0.15	0		0.15
Discontinuous tetragrams	SP	Archaea	LT..A..A	0.0046	0.0119	0.15	0		0.15
Discontinuous tetragrams	SP	Archaea	AA..L..V	0.0061	0.0184	0.15	0.0417		0.15
Discontinuous tetragrams	SP	Archaea	IA..G..V	0.0008	0	0.15	0		0.15
Discontinuous tetragrams	SP	Archaea	ML..V..S	0.0011	0	0.15	0		0.15
Discontinuous tetragrams	SP	Archaea	LM..T..A	0.0008	0.0026	0.15	0		0.15
Discontinuous tetragrams	SP	Archaea	GA..A..L	0.0034	0.0092	0.15	0		0.15
Discontinuous tetragrams	SP	Archaea	GG..V..A	0.0011	0.0026	0.15	0		0.15
Discontinuous tetragrams	SP	Archaea	KR..A..L	0.0011	0.004	0.15	0		0.15
Discontinuous tetragrams	SP	Archaea	KK..A..V	0	0.0053	0.15	0		0.15
Discontinuous tetragrams	SP	Archaea	KI..I..G	0	0.0013	0.15	0		0.15
Discontinuous tetragrams	SP	Archaea	AI..G..M	0	0	0.15	0		0.15
Discontinuous tetragrams	SP	Archaea	AM..K..G	0	0	0.15	0		0.15
Discontinuous tetragrams	SP	Archaea	MS..K..A	0	0	0.15	0		0.15
Discontinuous tetragrams	SP	Archaea	IG..A..G	0	0	0.15	0		0.15
Discontinuous tetragrams	SP	Archaea	TV..S..S	0	0	0.15	0		0.15
Discontinuous tetragrams	SP	Archaea	LA..M..T	0	0	0.15	0		0.15
Discontinuous tetragrams	SP	Viruses	LL..L..P	0.0277	0.0066	0	0.0833		0.05
Discontinuous tetragrams	SP	Viruses	LL..L..C	0.0235	0.004	0	0.0833		0.05
Discontinuous tetragrams	SP	Viruses	LC..L..G	0.0053	0.0026	0	0.0833		0.05
Discontinuous tetragrams	SP	Viruses	IL..V..A	0.0072	0.0013	0	0.0833		0.05
Discontinuous tetragrams	SP	Viruses	IL..L..A	0.0102	0.0079	0	0.0833		0.05
Discontinuous tetragrams	SP	Viruses	AG..A..T	0.0004	0.0079	0	0.0833		0.05
Discontinuous tetragrams	SP	Viruses	II..L..F	0.0027	0	0	0.0833		0.05
Discontinuous tetragrams	SP	Viruses	RY..L..L	0.0008	0	0	0.0833		0.05
Discontinuous tetragrams	SP	Viruses	VL..G..A	0.0038	0.0066	0	0.0833		0.05
Discontinuous tetragrams	SP	Viruses	CL..S..V	0.0008	0	0	0.0833		0.05
Discontinuous tetragrams	SP	Viruses	SA..I..V	0.0008	0	0	0.0833		0.05
Discontinuous tetragrams	SP	Viruses	FL..I..L	0.0027	0.0013	0	0.0833		0.05
Discontinuous tetragrams	SP	Viruses	RK..L..V	0.0004	0.0013	0	0.0833		0.05
Discontinuous tetragrams	SP	Viruses	LV..A..I	0.0011	0.0013	0	0.0833		0.05
Discontinuous tetragrams	SP	Viruses	SI..L..S	0.0004	0.0013	0	0.0833		0.05
Discontinuous tetragrams	SP	Viruses	IR..I..L	0	0.0013	0	0.0833		0.05
Discontinuous tetragrams	SP	Viruses	IA..T..I	0	0.0013	0	0.0833		0.05
Discontinuous tetragrams	SP	Viruses	LS..V..P	0	0.004	0	0.0833		0.05
Discontinuous tetragrams	SP	Viruses	MK..R..I	0	0	0	0.0833		0.05
Discontinuous tetragrams	SP	Viruses	QS..K..A	0	0	0	0.0833		0.05
Discontinuous tetragrams	SP	Viruses	KS..C..L	0	0	0	0.0833		0.05
Discontinuous tetragrams	SP	Viruses	KG..K..L	0	0	0	0.0833		0.05
Discontinuous tetragrams	cTP	Plants	S.SSS	0.1362	0			0.1362	0.05
Discontinuous tetragrams	cTP	Plants	L.SSS	0.0766	0			0.0766	0.05
Discontinuous tetragrams	cTP	Plants	L.LSS	0.0681	0			0.0681	0.05
Discontinuous tetragrams	cTP	Plants	A.SSS	0.0681	0			0.0681	0.05
Discontinuous tetragrams	cTP	Plants	S.SLS	0.0638	0			0.0638	0.05
Discontinuous tetragrams	cTP	Plants	P.SLS	0.0596	0			0.0596	0.05
Discontinuous tetragrams	cTP	Plants	S.SSL	0.0553	0			0.0553	0.05
Discontinuous tetragrams	cTP	NA	A.VGA	0.0085	0.4286			0.4201	0.15
Discontinuous tetragrams	cTP	NA	V.AAV	0.0255	0.2857			0.2602	0.15
Discontinuous tetragrams	cTP	NA	T.LSV	0.0128	0.2857			0.2729	0.15
Discontinuous tetragrams	cTP	NA	A.ASA	0.017	0.2857			0.2687	0.15
Discontinuous tetragrams	cTP	NA	I.AAV	0.0043	0.2857			0.2814	0.15
Discontinuous tetragrams	cTP	NA	G.FAA	0.0043	0.2857			0.2814	0.15
Discontinuous tetragrams	cTP	NA	P.AAA	0.0085	0.2857			0.2772	0.15
Discontinuous tetragrams	cTP	NA	A.AGS	0.0043	0.2857			0.2814	0.15
Discontinuous tetragrams	cTP	NA	V.AAA	0.0085	0.2857			0.2772	0.15
Discontinuous tetragrams	cTP	NA	R.SGN	0.0043	0.2857			0.2814	0.15
Discontinuous tetragrams	cTP	NA	A.SAN	0.0043	0.2857			0.2814	0.15
Discontinuous tetragrams	cTP	NA	G.AVA	0.0043	0.2857			0.2814	0.15
Discontinuous tetragrams	cTP	NA	Q.SVT	0	0.2857			0.2857	0.15
Discontinuous tetragrams	cTP	NA	A.AAM	0	0.2857			0.2857	0.15
Discontinuous tetragrams	cTP	NA	G.ANA	0	0.2857			0.2857	0.15
Discontinuous tetragrams	cTP	NA	V.LAA	0	0.2857			0.2857	0.15
Discontinuous tetragrams	cTP	Streptophytes	S.SSS	0.1461	0			0.1461	0.05
Discontinuous tetragrams	cTP	Streptophytes	L.SSS	0.0822	0			0.0822	0.05
Discontinuous tetragrams	cTP	Streptophytes	L.LSS	0.0731	0			0.0731	0.05
Discontinuous tetragrams	cTP	Streptophytes	A.SSS	0.0731	0			0.0731	0.05
Discontinuous tetragrams	cTP	Streptophytes	S.SLS	0.0685	0			0.0685	0.05
Discontinuous tetragrams	cTP	Streptophytes	P.SLS	0.0639	0			0.0639	0.05
Discontinuous tetragrams	cTP	Streptophytes	S.SSL	0.0594	0			0.0594	0.05
Discontinuous tetragrams	cTP	Streptophytes	A.AAA	0.0502	0			0.0502	0.05
Discontinuous tetragrams	cTP	Streptophytes	S.SST	0.0502	0			0.0502	0.05
Discontinuous tetragrams	cTP	Streptophytes	T.SLS	0.0502	0			0.0502	0.05
Discontinuous tetragrams	cTP	Chlorophytes	V.AAP	0.0091	0.1875			0.1784	0.15
Discontinuous tetragrams	cTP	Chlorophytes	R.VVV	0.0046	0.1875			0.1829	0.15
Discontinuous tetragrams	cTP	Chlorophytes	A.ARP	0	0.1875			0.1875	0.15
Discontinuous tetragrams	cTP	Chlorophytes	R.SVR	0	0.1875			0.1875	0.15
Discontinuous tetragrams	mTP	Plants	S.LRS	0.075	0.0073	0	0		0.05
Discontinuous tetragrams	mTP	Plants	R.LSS	0.0667	0.0073	0	0.0714		0.05
Discontinuous tetragrams	mTP	Plants	S.LLR	0.0667	0.033	0	0		0.05
Discontinuous tetragrams	mTP	Plants	A.LAR	0.0583	0.0183	0	0		0.05
Discontinuous tetragrams	mTP	Plants	L.SSS	0.0583	0	0	0		0.05
Discontinuous tetragrams	mTP	Plants	R.SSS	0.0583	0	0.0088	0		0.05
Discontinuous tetragrams	mTP	Plants	L.SRS	0.05	0.011	0	0		0.05
Discontinuous tetragrams	mTP	Plants	L.RSF	0.05	0.011	0.0088	0		0.05
Discontinuous tetragrams	mTP	Plants	R.VSS	0.05	0.0037	0	0		0.05
Discontinuous tetragrams	mTP	Plants	A.RRV	0.05	0	0	0		0.05
Discontinuous tetragrams	mTP	Animals	A.RLL	0.0167	0.0549	0.0088	0		0.05
Discontinuous tetragrams	mTP	NA	S.VLR	0.0083	0.0037	0	0.1429		0.075
Discontinuous tetragrams	mTP	NA	L.RLG	0	0.011	0	0.1429		0.075
Discontinuous tetragrams	mTP	NA	L.KRL	0	0.0037	0	0.1429		0.075
Discontinuous tetragrams	SP	Eukaryota	L.LLL	0.1442	0.0198	0.05	0.0417		0.05
Discontinuous tetragrams	SP	Eukaryota	L.LLA	0.0732	0.0171	0	0.0833		0.05
Discontinuous tetragrams	SP	Eukaryota	L.LAL	0.0641	0.0329	0.05	0.0417		0.05
Discontinuous tetragrams	SP	Eukaryota	A.LLL	0.0573	0.0198	0	0		0.05
Discontinuous tetragrams	SP	Eukaryota	L.LLG	0.0512	0.004	0	0.0417		0.05
Discontinuous tetragrams	SP	Bacteria	A.ALA	0.0205	0.054	0.15	0		0.05
Discontinuous tetragrams	SP	Archaea	G.AAA	0.0057	0.0237	0.25	0		0.2
Discontinuous tetragrams	SP	Archaea	L.ALM	0.0027	0.004	0.2	0		0.2
Discontinuous tetragrams	SP	Viruses	L.LAA	0.0379	0.0211	0.05	0.0833		0.05
Discontinuous tetragrams	SP	Viruses	L.LLA	0.0732	0.0171	0	0.0833		0.05
Discontinuous tetragrams	SP	Viruses	S.LLL	0.0398	0.0092	0	0.0833		0.05
Discontinuous tetragrams	SP	Viruses	L.VLG	0.0106	0.0053	0	0.0833		0.05
Discontinuous tetragrams	SP	Viruses	L.AGV	0.0042	0.0026	0	0.0833		0.05
Discontinuous tetragrams	SP	Viruses	L.FVL	0.0046	0.0026	0	0.0833		0.05
Discontinuous tetragrams	SP	Viruses	L.LVL	0.0379	0.0171	0	0.0833		0.05
Discontinuous tetragrams	SP	Viruses	T.LTL	0.0042	0.0013	0	0.0833		0.05
Discontinuous tetragrams	SP	Viruses	L.LSA	0.0137	0.0211	0	0.0833		0.05
Discontinuous tetragrams	SP	Viruses	L.GIG	0.0008	0.0013	0	0.0833		0.05
Discontinuous tetragrams	SP	Viruses	S.LCL	0.0023	0	0	0.0833		0.05
Discontinuous tetragrams	SP	Viruses	I.GLL	0.0023	0.0013	0	0.0833		0.05
Discontinuous tetragrams	SP	Viruses	V.SAG	0.0019	0	0.05	0.0833		0.05
Discontinuous tetragrams	SP	Viruses	C.VLS	0.0011	0.0013	0	0.0833		0.05
Discontinuous tetragrams	SP	Viruses	A.VIA	0.0008	0.004	0	0.0833		0.05
Discontinuous tetragrams	SP	Viruses	R.SIL	0.0008	0	0	0.0833		0.05
Discontinuous tetragrams	SP	Viruses	I.CLV	0.0011	0	0	0.0833		0.05
Discontinuous tetragrams	SP	Viruses	V.APV	0.0004	0.0013	0	0.0833		0.05
Discontinuous tetragrams	SP	Viruses	K.ILC	0.0004	0	0	0.0833		0.05
Discontinuous tetragrams	SP	Viruses	G.RKS	0	0.0013	0	0.0833		0.05
Discontinuous tetragrams	SP	Viruses	G.IAP	0	0.0026	0	0.0833		0.05
Discontinuous tetragrams	SP	Viruses	I.PVT	0	0	0	0.0833		0.05
Discontinuous tetragrams	SP	Viruses	Q.CYA	0	0	0	0.0833		0.05
Discontinuous tetragrams	SP	Viruses	S.GVI	0	0	0	0.0833		0.05
Discontinuous tetragrams	SP	Viruses	P.KCY	0	0	0	0.0833		0.05
Discontinuous tetragrams	SP	Viruses	Q.PQK	0	0	0	0.0833		0.05
Discontinuous tetragrams	SP	Viruses	S.QKC	0	0	0	0.0833		0.05
Discontinuous tetragrams	SP	Viruses	K.IRK	0	0	0	0.0833		0.05
Discontinuous tetragrams	SP	Viruses	Y.ILG	0	0	0	0.0833		0.05
Discontinuous tetragrams	cTP	Plants	S.SS.S	0.0894	0			0.0894	0.05
Discontinuous tetragrams	cTP	Plants	A.SS.S	0.0766	0			0.0766	0.05
Discontinuous tetragrams	cTP	Plants	L.LS.S	0.0681	0			0.0681	0.05
Discontinuous tetragrams	cTP	Plants	L.SS.S	0.0596	0			0.0596	0.05
Discontinuous tetragrams	cTP	Plants	S.SS.P	0.0553	0			0.0553	0.05
Discontinuous tetragrams	cTP	Plants	S.LS.S	0.0553	0			0.0553	0.05
Discontinuous tetragrams	cTP	Plants	T.SL.S	0.0511	0			0.0511	0.05
Discontinuous tetragrams	cTP	Plants	A.SS.L	0.0511	0			0.0511	0.05
Discontinuous tetragrams	cTP	NA	A.VA.A	0.0255	0.4286			0.4031	0.15
Discontinuous tetragrams	cTP	NA	A.IS.P	0.0128	0.2857			0.2729	0.15
Discontinuous tetragrams	cTP	NA	A.AA.A	0.034	0.2857			0.2517	0.15
Discontinuous tetragrams	cTP	NA	P.AA.A	0.017	0.2857			0.2687	0.15
Discontinuous tetragrams	cTP	NA	A.PL.A	0.0085	0.2857			0.2772	0.15
Discontinuous tetragrams	cTP	NA	A.SA.A	0.0255	0.2857			0.2602	0.15
Discontinuous tetragrams	cTP	NA	A.AG.A	0.0085	0.2857			0.2772	0.15
Discontinuous tetragrams	cTP	NA	G.AV.A	0.0128	0.2857			0.2729	0.15
Discontinuous tetragrams	cTP	NA	V.SA.V	0.0128	0.2857			0.2729	0.15
Discontinuous tetragrams	cTP	NA	A.AV.G	0	0.2857			0.2857	0.15
Discontinuous tetragrams	cTP	NA	R.PL.S	0	0.2857			0.2857	0.15
Discontinuous tetragrams	cTP	NA	A.VG.A	0	0.2857			0.2857	0.15
Discontinuous tetragrams	cTP	Streptophytes	S.SS.S	0.0959	0			0.0959	0.05
Discontinuous tetragrams	cTP	Streptophytes	A.SS.S	0.0776	0.0625			0.0151	0.05
Discontinuous tetragrams	cTP	Streptophytes	L.LS.S	0.0731	0			0.0731	0.05
Discontinuous tetragrams	cTP	Streptophytes	L.SS.S	0.0639	0			0.0639	0.05
Discontinuous tetragrams	cTP	Streptophytes	S.LS.S	0.0594	0			0.0594	0.05
Discontinuous tetragrams	cTP	Streptophytes	T.SL.S	0.0548	0			0.0548	0.05
Discontinuous tetragrams	cTP	Streptophytes	S.SS.P	0.0548	0.0625			0.0077	0.05
Discontinuous tetragrams	cTP	Streptophytes	A.SS.L	0.0548	0			0.0548	0.05
Discontinuous tetragrams	cTP	Streptophytes	S.SS.L	0.0502	0			0.0502	0.05
Discontinuous tetragrams	cTP	Chlorophytes	A.PA.A	0.0137	0.3125			0.2988	0.15
Discontinuous tetragrams	cTP	Chlorophytes	A.RR.V	0.0046	0.1875			0.1829	0.15
Discontinuous tetragrams	cTP	Chlorophytes	A.VA.A	0.0137	0.1875			0.1738	0.15
Discontinuous tetragrams	cTP	Chlorophytes	A.AR.A	0	0.1875			0.1875	0.15
Discontinuous tetragrams	cTP	Chlorophytes	R.SV.V	0	0.1875			0.1875	0.15
Discontinuous tetragrams	mTP	Plants	S.LL.R	0.0833	0.033	0	0		0.05
Discontinuous tetragrams	mTP	Plants	R.LS.S	0.075	0.011	0.0088	0		0.05
Discontinuous tetragrams	mTP	Plants	S.LR.S	0.0667	0	0.0088	0		0.05
Discontinuous tetragrams	mTP	Plants	R.LS.L	0.0583	0.0073	0	0		0.05
Discontinuous tetragrams	mTP	Plants	L.RS.S	0.0583	0.022	0	0		0.05
Discontinuous tetragrams	mTP	Plants	S.SS.L	0.05	0.0073	0.0088	0		0.05
Discontinuous tetragrams	mTP	Plants	A.RR.L	0.05	0.0183	0	0		0.05
Discontinuous tetragrams	mTP	Plants	L.SL.R	0.05	0.0073	0.0175	0		0.05
Discontinuous tetragrams	mTP	Plants	M.MA.L	0.05	0	0	0		0.05
Discontinuous tetragrams	mTP	Plants	S.SR.F	0.05	0	0.0088	0		0.05
Discontinuous tetragrams	mTP	Plants	L.SS.S	0.05	0.0037	0	0		0.05
Discontinuous tetragrams	mTP	Animals	A.AA.A	0	0.0549	0.0263	0		0.05
Discontinuous tetragrams	mTP	Animals	A.LL.R	0	0.0513	0	0.0714		0.05
Discontinuous tetragrams	mTP	NA	R.SS.L	0.025	0.011	0	0.1429		0.075
Discontinuous tetragrams	mTP	NA	R.FG.R	0	0	0	0.1429		0.075
Discontinuous tetragrams	SP	Eukaryota	L.LL.L	0.1502	0.0132	0	0.125		0.05
Discontinuous tetragrams	SP	Eukaryota	L.LL.A	0.0683	0.0171	0	0.0417		0.05
Discontinuous tetragrams	SP	Eukaryota	L.LA.L	0.0615	0.0184	0.1	0.0833		0.05
Discontinuous tetragrams	SP	Eukaryota	A.LL.L	0.0505	0.0132	0	0		0.05
Discontinuous tetragrams	SP	Bacteria	A.AA.A	0.0148	0.0685	0.2	0		0.05
Discontinuous tetragrams	SP	Bacteria	A.AL.A	0.0144	0.0527	0	0		0.05
Discontinuous tetragrams	SP	Bacteria	A.PA.A	0.0038	0.0527	0	0		0.05
Discontinuous tetragrams	SP	Archaea	A.AA.A	0.0148	0.0685	0.2	0		0.2
Discontinuous tetragrams	SP	Archaea	V.GA.V	0.0015	0.0079	0.2	0		0.2
Discontinuous tetragrams	SP	Viruses	L.LL.L	0.1502	0.0132	0	0.125		0.1
Discontinuous tetragrams	cTP	Plants	S.SS..S	0.1149	0			0.1149	0.05
Discontinuous tetragrams	cTP	Plants	L.SS..S	0.0723	0			0.0723	0.05
Discontinuous tetragrams	cTP	Plants	S.SS..P	0.0681	0			0.0681	0.05
Discontinuous tetragrams	cTP	Plants	A.SS..S	0.0553	0			0.0553	0.05
Discontinuous tetragrams	cTP	Plants	A.SS..L	0.0553	0			0.0553	0.05
Discontinuous tetragrams	cTP	NA	G.AV..A	0	0.4286			0.4286	0.15
Discontinuous tetragrams	cTP	NA	A.VA..A	0.0298	0.2857			0.2559	0.15
Discontinuous tetragrams	cTP	NA	A.PL..A	0.0085	0.2857			0.2772	0.15
Discontinuous tetragrams	cTP	NA	V.MA..A	0.0043	0.2857			0.2814	0.15
Discontinuous tetragrams	cTP	NA	A.VA..S	0.0128	0.2857			0.2729	0.15
Discontinuous tetragrams	cTP	NA	A.AG..N	0.0043	0.2857			0.2814	0.15
Discontinuous tetragrams	cTP	NA	A.AS..A	0.0128	0.2857			0.2729	0.15
Discontinuous tetragrams	cTP	NA	A.AV..A	0.0255	0.2857			0.2602	0.15
Discontinuous tetragrams	cTP	NA	V.GA..A	0.0043	0.2857			0.2814	0.15
Discontinuous tetragrams	cTP	NA	V.LA..A	0.0043	0.2857			0.2814	0.15
Discontinuous tetragrams	cTP	NA	F.KK..T	0	0.2857			0.2857	0.15
Discontinuous tetragrams	cTP	NA	A.VG..S	0	0.2857			0.2857	0.15
Discontinuous tetragrams	cTP	NA	V.AA..S	0	0.2857			0.2857	0.15
Discontinuous tetragrams	cTP	NA	S.VV..A	0	0.2857			0.2857	0.15
Discontinuous tetragrams	cTP	Streptophytes	S.SS..S	0.1233	0			0.1233	0.05
Discontinuous tetragrams	cTP	Streptophytes	L.SS..S	0.0776	0			0.0776	0.05
Discontinuous tetragrams	cTP	Streptophytes	S.SS..P	0.0731	0			0.0731	0.05
Discontinuous tetragrams	cTP	Streptophytes	A.SS..S	0.0594	0			0.0594	0.05
Discontinuous tetragrams	cTP	Streptophytes	A.SS..L	0.0594	0			0.0594	0.05
Discontinuous tetragrams	cTP	Streptophytes	S.SA..S	0.0502	0			0.0502	0.05
Discontinuous tetragrams	cTP	Chlorophytes	V.AA..A	0.0091	0.3125			0.3034	0.15
Discontinuous tetragrams	cTP	Chlorophytes	A.RR..V	0.0046	0.1875			0.1829	0.15
Discontinuous tetragrams	cTP	Chlorophytes	A.VA..A	0.0183	0.1875			0.1692	0.15
Discontinuous tetragrams	cTP	Chlorophytes	K.AV..A	0	0.1875			0.1875	0.15
Discontinuous tetragrams	cTP	Chlorophytes	R.VV..A	0	0.1875			0.1875	0.15
Discontinuous tetragrams	mTP	Plants	R.SS..S	0.0667	0	0	0		0.05
Discontinuous tetragrams	mTP	Plants	S.LL..S	0.0583	0.0037	0	0.0714		0.05
Discontinuous tetragrams	mTP	Plants	A.RR..S	0.0583	0.0037	0.0175	0		0.05
Discontinuous tetragrams	mTP	Plants	S.AR..A	0.05	0.0037	0.0088	0		0.05
Discontinuous tetragrams	mTP	Plants	L.RS..S	0.05	0.011	0.0088	0		0.05
Discontinuous tetragrams	mTP	Plants	L.RS..R	0.05	0.0073	0.0088	0		0.05
Discontinuous tetragrams	mTP	Plants	S.LR..S	0.05	0.011	0	0		0.05
Discontinuous tetragrams	mTP	Plants	S.SS..T	0.05	0.0037	0.0088	0		0.05
Discontinuous tetragrams	mTP	Animals	A.AA..R	0.0167	0.0513	0.0175	0		0.05
Discontinuous tetragrams	mTP	NA	H.RR..L	0	0.0037	0	0.1429		0.075
Discontinuous tetragrams	mTP	NA	R.FG..F	0	0	0	0.1429		0.075
Discontinuous tetragrams	mTP	NA	F.RF..A	0	0	0	0.1429		0.075
Discontinuous tetragrams	SP	Eukaryota	L.LL..L	0.1351	0.0158	0	0.125		0.05
Discontinuous tetragrams	SP	Eukaryota	L.LL..A	0.0656	0.0171	0	0.0833		0.05
Discontinuous tetragrams	SP	Eukaryota	L.LA..L	0.0542	0.0237	0	0		0.05
Discontinuous tetragrams	SP	Eukaryota	L.LL..V	0.0527	0.0053	0.05	0		0.05
Discontinuous tetragrams	SP	Bacteria	A.AA..A	0.0114	0.0514	0	0		0.05
Discontinuous tetragrams	SP	Bacteria	L.AA..A	0.0182	0.0501	0	0		0.05
Discontinuous tetragrams	SP	Archaea	V.GA..A	0.0019	0.0171	0.2	0.0417		0.2
Discontinuous tetragrams	SP	Archaea	G.IA..G	0	0.0026	0.2	0		0.2
Discontinuous tetragrams	SP	Viruses	L.LL..L	0.1351	0.0158	0	0.125		0.1
Discontinuous tetragrams	cTP	Plants	S.S.SS	0.1021	0			0.1021	0.05
Discontinuous tetragrams	cTP	Plants	L.S.SS	0.0766	0			0.0766	0.05
Discontinuous tetragrams	cTP	Plants	S.S.SL	0.0596	0			0.0596	0.05
Discontinuous tetragrams	cTP	Plants	A.S.SS	0.0553	0			0.0553	0.05
Discontinuous tetragrams	cTP	Plants	S.L.SS	0.0553	0			0.0553	0.05
Discontinuous tetragrams	cTP	Plants	L.L.SS	0.0553	0			0.0553	0.05
Discontinuous tetragrams	cTP	NA	A.V.AA	0.0085	0.4286			0.4201	0.15
Discontinuous tetragrams	cTP	NA	A.A.VG	0	0.4286			0.4286	0.15
Discontinuous tetragrams	cTP	NA	A.P.AA	0.0255	0.2857			0.2602	0.15
Discontinuous tetragrams	cTP	NA	A.A.SA	0.0255	0.2857			0.2602	0.15
Discontinuous tetragrams	cTP	NA	V.L.AA	0.0085	0.2857			0.2772	0.15
Discontinuous tetragrams	cTP	NA	P.A.AA	0.017	0.2857			0.2687	0.15
Discontinuous tetragrams	cTP	NA	L.G.AV	0.0085	0.2857			0.2772	0.15
Discontinuous tetragrams	cTP	NA	V.A.AG	0.0043	0.2857			0.2814	0.15
Discontinuous tetragrams	cTP	NA	V.A.AS	0.0085	0.2857			0.2772	0.15
Discontinuous tetragrams	cTP	NA	A.S.NA	0.0043	0.2857			0.2814	0.15
Discontinuous tetragrams	cTP	NA	A.G.AV	0.0043	0.2857			0.2814	0.15
Discontinuous tetragrams	cTP	NA	V.A.RR	0	0.2857			0.2857	0.15
Discontinuous tetragrams	cTP	Streptophytes	S.S.SS	0.1096	0			0.1096	0.05
Discontinuous tetragrams	cTP	Streptophytes	L.S.SS	0.0776	0.0625			0.0151	0.05
Discontinuous tetragrams	cTP	Streptophytes	S.S.SL	0.0639	0			0.0639	0.05
Discontinuous tetragrams	cTP	Streptophytes	A.S.SS	0.0594	0			0.0594	0.05
Discontinuous tetragrams	cTP	Streptophytes	S.L.SS	0.0594	0			0.0594	0.05
Discontinuous tetragrams	cTP	Streptophytes	L.L.SS	0.0594	0			0.0594	0.05
Discontinuous tetragrams	cTP	Streptophytes	P.S.SS	0.0502	0			0.0502	0.05
Discontinuous tetragrams	cTP	Streptophytes	T.S.SS	0.0502	0			0.0502	0.05
Discontinuous tetragrams	cTP	Chlorophytes	S.R.SA	0.0046	0.1875			0.1829	0.15
Discontinuous tetragrams	cTP	Chlorophytes	R.A.PA	0	0.1875			0.1875	0.15
Discontinuous tetragrams	cTP	Chlorophytes	R.S.RV	0	0.1875			0.1875	0.15
Discontinuous tetragrams	mTP	Plants	L.S.SS	0.0583	0	0	0		0.05
Discontinuous tetragrams	mTP	Plants	R.L.SL	0.0583	0.0037	0.0088	0		0.05
Discontinuous tetragrams	mTP	Plants	S.S.SS	0.0583	0.0037	0.0088	0		0.05
Discontinuous tetragrams	mTP	Plants	S.L.RS	0.0583	0	0.0439	0		0.05
Discontinuous tetragrams	mTP	Plants	A.R.LS	0.05	0.0256	0.0088	0		0.05
Discontinuous tetragrams	mTP	Plants	R.L.RS	0.05	0.022	0	0		0.05
Discontinuous tetragrams	mTP	Plants	S.S.RS	0.05	0.0037	0	0		0.05
Discontinuous tetragrams	mTP	Plants	S.L.SS	0.05	0	0.0088	0		0.05
Discontinuous tetragrams	mTP	Plants	A.A.LA	0.05	0.011	0	0		0.05
Discontinuous tetragrams	mTP	Animals	A.A.AR	0.0083	0.0513	0.0088	0		0.05
Discontinuous tetragrams	SP	Eukaryota	L.L.LL	0.151	0.0211	0	0.0833		0.05
Discontinuous tetragrams	SP	Eukaryota	L.L.LA	0.0622	0.0329	0.05	0.0417		0.05
Discontinuous tetragrams	SP	Eukaryota	L.L.AL	0.0516	0.0184	0.05	0.0833		0.05
Discontinuous tetragrams	SP	Archaea	M.R.AA	0.0023	0.0026	0.15	0		0.15
Discontinuous tetragrams	SP	Archaea	A.L.LL	0.0432	0.0119	0.15	0		0.15
Discontinuous tetragrams	SP	Archaea	V.L.AL	0.0156	0.0132	0.15	0		0.15
Discontinuous tetragrams	SP	Archaea	K.F.AV	0.0019	0.0053	0.15	0		0.15
Discontinuous tetragrams	SP	Archaea	V.A.AA	0.0068	0.0316	0.15	0		0.15
Discontinuous tetragrams	SP	Archaea	M.A.AL	0.0038	0.0053	0.15	0		0.15
Discontinuous tetragrams	SP	Archaea	L.V.AS	0.003	0.0026	0.15	0		0.15
Discontinuous tetragrams	SP	Archaea	A.A.SA	0.0023	0.025	0.15	0		0.15
Discontinuous tetragrams	SP	Archaea	L.V.SV	0.0034	0.0013	0.15	0		0.15
Discontinuous tetragrams	SP	Archaea	L.L.TV	0.0095	0.0026	0.15	0		0.15
Discontinuous tetragrams	SP	Archaea	F.S.AS	0.0015	0.0026	0.15	0		0.15
Discontinuous tetragrams	SP	Archaea	A.G.AM	0.0008	0.0013	0.15	0		0.15
Discontinuous tetragrams	SP	Archaea	K.I.AI	0.0008	0.0026	0.15	0		0.15
Discontinuous tetragrams	SP	Archaea	A.S.AA	0.0027	0.0132	0.15	0		0.15
Discontinuous tetragrams	SP	Archaea	L.T.FA	0.0015	0.0053	0.15	0		0.15
Discontinuous tetragrams	SP	Archaea	A.A.GG	0.0015	0.0066	0.15	0		0.15
Discontinuous tetragrams	SP	Archaea	G.A.VA	0.0015	0.0132	0.15	0		0.15
Discontinuous tetragrams	SP	Archaea	L.A.ML	0.0023	0.0079	0.15	0		0.15
Discontinuous tetragrams	SP	Archaea	I.A.AV	0.0019	0.0013	0.15	0		0.15
Discontinuous tetragrams	SP	Archaea	I.V.GA	0.0008	0	0.15	0		0.15
Discontinuous tetragrams	SP	Archaea	M.L.VF	0.0011	0.0013	0.15	0		0.15
Discontinuous tetragrams	SP	Archaea	V.G.MV	0.0004	0	0.15	0		0.15
Discontinuous tetragrams	SP	Archaea	A.S.KK	0.0004	0	0.15	0		0.15
Discontinuous tetragrams	SP	Archaea	F.G.AA	0.0004	0.0026	0.15	0		0.15
Discontinuous tetragrams	SP	Archaea	G.I.VG	0.0004	0	0.15	0		0.15
Discontinuous tetragrams	SP	Archaea	T.F.SA	0	0.0013	0.15	0		0.15
Discontinuous tetragrams	SP	Archaea	K.G.IA	0	0	0.15	0		0.15
Discontinuous tetragrams	SP	Archaea	S.K.IG	0	0	0.15	0		0.15
Discontinuous tetragrams	SP	Archaea	A.M.LT	0	0	0.15	0		0.15
Discontinuous tetragrams	SP	Viruses	L.L.LL	0.151	0.0211	0	0.0833		0.05
Discontinuous tetragrams	SP	Viruses	L.L.AL	0.0516	0.0184	0.05	0.0833		0.05
Discontinuous tetragrams	SP	Viruses	G.L.LA	0.0114	0.0145	0	0.0833		0.05
Discontinuous tetragrams	SP	Viruses	L.L.LS	0.0364	0.0264	0.05	0.0833		0.05
Discontinuous tetragrams	SP	Viruses	V.A.VT	0.0004	0.0013	0	0.0833		0.05
Discontinuous tetragrams	SP	Viruses	L.L.AG	0.0171	0.0105	0	0.0833		0.05
Discontinuous tetragrams	SP	Viruses	S.L.LV	0.0099	0.0053	0	0.0833		0.05
Discontinuous tetragrams	SP	Viruses	L.L.FV	0.0046	0.0066	0	0.0833		0.05
Discontinuous tetragrams	SP	Viruses	T.L.LL	0.0239	0.0026	0.05	0.0833		0.05
Discontinuous tetragrams	SP	Viruses	L.T.LA	0.0083	0.0132	0	0.0833		0.05
Discontinuous tetragrams	SP	Viruses	L.S.IL	0.0034	0.0013	0	0.0833		0.05
Discontinuous tetragrams	SP	Viruses	R.S.LC	0.0004	0	0	0.0833		0.05
Discontinuous tetragrams	SP	Viruses	I.C.VL	0.0015	0	0	0.0833		0.05
Discontinuous tetragrams	SP	Viruses	V.S.GV	0.0004	0.0013	0	0.0833		0.05
Discontinuous tetragrams	SP	Viruses	L.A.VI	0.0023	0	0	0.0833		0.05
Discontinuous tetragrams	SP	Viruses	K.I.CL	0.0004	0.0026	0	0.0833		0.05
Discontinuous tetragrams	SP	Viruses	S.G.IA	0.0004	0.0013	0	0.0833		0.05
Discontinuous tetragrams	SP	Viruses	C.V.SA	0.0004	0	0	0.0833		0.05
Discontinuous tetragrams	SP	Viruses	A.V.AP	0.0008	0.004	0	0.0833		0.05
Discontinuous tetragrams	SP	Viruses	Y.I.GL	0.0004	0	0	0.0833		0.05
Discontinuous tetragrams	SP	Viruses	G.R.SI	0	0.0013	0	0.0833		0.05
Discontinuous tetragrams	SP	Viruses	I.C.LS	0	0	0	0.0833		0.05
Discontinuous tetragrams	SP	Viruses	G.I.PV	0	0	0	0.0833		0.05
Discontinuous tetragrams	SP	Viruses	Q.P.KC	0	0	0	0.0833		0.05
Discontinuous tetragrams	SP	Viruses	M.G.RK	0	0	0	0.0833		0.05
Discontinuous tetragrams	SP	Viruses	P.K.YA	0	0	0	0.0833		0.05
Discontinuous tetragrams	SP	Viruses	S.Q.CY	0	0	0	0.0833		0.05
Discontinuous tetragrams	cTP	Plants	S.S.S.S	0.0936	0			0.0936	0.05
Discontinuous tetragrams	cTP	Plants	L.S.S.S	0.0638	0			0.0638	0.05
Discontinuous tetragrams	cTP	Plants	T.S.S.S	0.0511	0			0.0511	0.05
Discontinuous tetragrams	cTP	NA	A.A.A.A	0.0468	0.2857			0.2389	0.15
Discontinuous tetragrams	cTP	NA	A.V.A.A	0.0213	0.2857			0.2644	0.15
Discontinuous tetragrams	cTP	NA	V.A.A.A	0.0128	0.2857			0.2729	0.15
Discontinuous tetragrams	cTP	NA	A.A.V.A	0.0298	0.2857			0.2559	0.15
Discontinuous tetragrams	cTP	NA	A.G.A.A	0.0128	0.2857			0.2729	0.15
Discontinuous tetragrams	cTP	NA	A.A.S.N	0.0043	0.2857			0.2814	0.15
Discontinuous tetragrams	cTP	NA	A.V.A.R	0.0043	0.2857			0.2814	0.15
Discontinuous tetragrams	cTP	NA	V.L.A.A	0.0043	0.2857			0.2814	0.15
Discontinuous tetragrams	cTP	NA	A.P.A.A	0.0085	0.2857			0.2772	0.15
Discontinuous tetragrams	cTP	NA	V.A.A.S	0.0128	0.2857			0.2729	0.15
Discontinuous tetragrams	cTP	NA	S.A.A.T	0.0085	0.2857			0.2772	0.15
Discontinuous tetragrams	cTP	NA	G.A.G.A	0.0043	0.2857			0.2814	0.15
Discontinuous tetragrams	cTP	NA	V.V.S.T	0	0.2857			0.2857	0.15
Discontinuous tetragrams	cTP	NA	G.A.I.A	0	0.2857			0.2857	0.15
Discontinuous tetragrams	cTP	Streptophytes	S.S.S.S	0.1005	0			0.1005	0.05
Discontinuous tetragrams	cTP	Streptophytes	L.S.S.S	0.0685	0			0.0685	0.05
Discontinuous tetragrams	cTP	Streptophytes	T.S.S.S	0.0548	0			0.0548	0.05
Discontinuous tetragrams	cTP	Streptophytes	S.L.S.S	0.0502	0			0.0502	0.05
Discontinuous tetragrams	cTP	Chlorophytes	R.V.V.A	0.0091	0.25			0.2409	0.15
Discontinuous tetragrams	cTP	Chlorophytes	R.A.R.S	0.0137	0.1875			0.1738	0.15
Discontinuous tetragrams	cTP	Chlorophytes	A.P.R.V	0.0091	0.1875			0.1784	0.15
Discontinuous tetragrams	cTP	Chlorophytes	A.A.P.R	0.0046	0.1875			0.1829	0.15
Discontinuous tetragrams	cTP	Chlorophytes	A.R.S.V	0	0.1875			0.1875	0.15
Discontinuous tetragrams	mTP	Plants	S.L.S.S	0.0917	0	0.0088	0		0.05
Discontinuous tetragrams	mTP	Plants	S.S.S.S	0.0583	0.0073	0	0		0.05
Discontinuous tetragrams	mTP	Plants	R.V.S.L	0.0583	0	0	0		0.05
Discontinuous tetragrams	mTP	Plants	A.A.L.R	0.0583	0.0293	0	0		0.05
Discontinuous tetragrams	mTP	Plants	R.L.S.R	0.05	0.0073	0.0088	0		0.05
Discontinuous tetragrams	mTP	Plants	V.S.L.R	0.05	0.0037	0	0		0.05
Discontinuous tetragrams	mTP	Plants	S.S.S.L	0.05	0	0.0175	0		0.05
Discontinuous tetragrams	mTP	Animals	A.A.A.A	0	0.0513	0.0351	0		0.05
Discontinuous tetragrams	mTP	Fungi	R.A.R.A	0	0	0.0702	0		0.05
Discontinuous tetragrams	mTP	NA	R.A.A.P	0	0	0	0.1429		0.075
Discontinuous tetragrams	SP	Archaea	M.L.V.A	0.0038	0.0013	0.15	0		0.15
Discontinuous tetragrams	SP	Archaea	A.L.L.T	0.0106	0.0026	0.15	0		0.15
Discontinuous tetragrams	SP	Archaea	A.G.A.V	0.0015	0.0079	0.15	0		0.15
Discontinuous tetragrams	SP	Archaea	L.V.A.A	0.014	0.0158	0.15	0		0.15
Discontinuous tetragrams	SP	Archaea	A.A.G.A	0.0046	0.025	0.15	0		0.15
Discontinuous tetragrams	SP	Archaea	A.A.A.G	0.0049	0.0303	0.15	0		0.15
Discontinuous tetragrams	SP	Archaea	L.L.T.F	0.0019	0.0026	0.15	0		0.15
Discontinuous tetragrams	SP	Archaea	S.K.I.A	0.0004	0	0.15	0		0.15
Discontinuous tetragrams	SP	Archaea	A.S.A.L	0.0042	0.0092	0.15	0		0.15
Discontinuous tetragrams	SP	Archaea	K.I.A.A	0.0004	0.0026	0.15	0		0.15
Discontinuous tetragrams	SP	Archaea	L.A.M.L	0.0023	0.004	0.15	0		0.15
Discontinuous tetragrams	SP	Archaea	V.A.A.S	0.0019	0.0119	0.15	0		0.15
Discontinuous tetragrams	SP	Archaea	F.S.A.A	0.0019	0.0132	0.15	0		0.15
Discontinuous tetragrams	SP	Archaea	I.A.A.G	0.0008	0.0026	0.15	0		0.15
Discontinuous tetragrams	SP	Archaea	M.A.A.A	0.0019	0.0145	0.15	0		0.15
Discontinuous tetragrams	SP	Archaea	V.L.A.M	0.0011	0.0013	0.15	0		0.15
Discontinuous tetragrams	SP	Archaea	F.G.A.A	0.0011	0.0079	0.15	0		0.15
Discontinuous tetragrams	SP	Archaea	A.M.L.V	0.0011	0.0013	0.15	0		0.15
Discontinuous tetragrams	SP	Archaea	G.I.V.G	0.0004	0	0.15	0		0.15
Discontinuous tetragrams	SP	Archaea	G.M.A.A	0.0004	0.004	0.15	0		0.15
Discontinuous tetragrams	SP	Archaea	T.F.S.A	0	0.0013	0.15	0		0.15
Discontinuous tetragrams	SP	Archaea	L.T.F.S	0	0.0013	0.15	0		0.15
Discontinuous tetragrams	SP	Archaea	A.S.K.I	0	0	0.15	0		0.15
Discontinuous tetragrams	SP	Archaea	V.G.M.A	0	0	0.15	0		0.15
Discontinuous tetragrams	SP	Archaea	K.G.I.V	0	0	0.15	0		0.15
Discontinuous tetragrams	SP	Archaea	I.V.G.M	0	0	0.15	0		0.15
Discontinuous tetragrams	SP	Viruses	L.L.A.V	0.0205	0.0092	0	0.1667		0.1
Discontinuous tetragrams	cTP	Plants	S.S.S..S	0.0809	0			0.0809	0.05
Discontinuous tetragrams	cTP	Plants	S.A.S..S	0.0553	0			0.0553	0.05
Discontinuous tetragrams	cTP	Plants	S.S.S..L	0.0553	0			0.0553	0.05
Discontinuous tetragrams	cTP	Plants	L.S.S..S	0.0553	0			0.0553	0.05
Discontinuous tetragrams	cTP	NA	A.A.V..A	0.0085	0.2857			0.2772	0.15
Discontinuous tetragrams	cTP	NA	A.A.S..A	0.017	0.2857			0.2687	0.15
Discontinuous tetragrams	cTP	NA	A.P.A..A	0.017	0.2857			0.2687	0.15
Discontinuous tetragrams	cTP	NA	A.A.A..A	0.0298	0.2857			0.2559	0.15
Discontinuous tetragrams	cTP	NA	V.A.A..A	0.0213	0.2857			0.2644	0.15
Discontinuous tetragrams	cTP	NA	A.V.A..R	0.0043	0.2857			0.2814	0.15
Discontinuous tetragrams	cTP	NA	A.A.T..F	0	0.2857			0.2857	0.15
Discontinuous tetragrams	cTP	NA	V.A.A..G	0	0.2857			0.2857	0.15
Discontinuous tetragrams	cTP	NA	A.I.A..A	0	0.2857			0.2857	0.15
Discontinuous tetragrams	cTP	NA	A.A.M..A	0	0.2857			0.2857	0.15
Discontinuous tetragrams	cTP	Streptophytes	S.S.S..S	0.0868	0			0.0868	0.05
Discontinuous tetragrams	cTP	Streptophytes	S.A.S..S	0.0594	0			0.0594	0.05
Discontinuous tetragrams	cTP	Streptophytes	S.S.S..L	0.0594	0			0.0594	0.05
Discontinuous tetragrams	cTP	Streptophytes	L.S.S..S	0.0594	0			0.0594	0.05
Discontinuous tetragrams	cTP	Streptophytes	L.L.S..S	0.0502	0			0.0502	0.05
Discontinuous tetragrams	cTP	Streptophytes	S.L.P..S	0.0502	0			0.0502	0.05
Discontinuous tetragrams	cTP	Chlorophytes	A.P.R..V	0.0046	0.1875			0.1829	0.05
Discontinuous tetragrams	cTP	Chlorophytes	R.A.V..A	0	0.1875			0.1875	0.05
Discontinuous tetragrams	cTP	Chlorophytes	A.R.T..A	0	0.1875			0.1875	0.05
Discontinuous tetragrams	mTP	Plants	V.S.L..S	0.0583	0	0	0		0.05
Discontinuous tetragrams	mTP	Plants	L.S.S..S	0.0583	0.0147	0	0		0.05
Discontinuous tetragrams	mTP	Plants	R.L.S..R	0.0583	0.011	0.0175	0		0.05
Discontinuous tetragrams	mTP	Plants	S.S.S..S	0.05	0.0037	0	0		0.05
Discontinuous tetragrams	mTP	Plants	S.L.R..S	0.05	0.0037	0	0		0.05
Discontinuous tetragrams	mTP	Plants	A.R.L..S	0.05	0.044	0.0263	0		0.05
Discontinuous tetragrams	mTP	Plants	L.S.L..S	0.05	0.0037	0.0175	0		0.05
Discontinuous tetragrams	mTP	NA	S.V.R..V	0	0.0073	0	0.1429		0.075
Discontinuous tetragrams	SP	Eukaryota	L.L.L..L	0.1149	0.0237	0.05	0.0417		0.05
Discontinuous tetragrams	SP	Eukaryota	L.L.L..A	0.0694	0.0277	0.05	0		0.05
Discontinuous tetragrams	SP	Bacteria	A.A.A..A	0.0102	0.0553	0.05	0		0.05
Discontinuous tetragrams	SP	Bacteria	L.A.A..A	0.0159	0.0501	0	0		0.05
Discontinuous tetragrams	SP	Archaea	K.F.A..L	0.0004	0	0.2	0		0.2
Discontinuous tetragrams	SP	Archaea	K.I.A..V	0	0.0013	0.2	0		0.2
Discontinuous tetragrams	SP	Viruses	L.L.L..G	0.0436	0.0237	0	0.125		0.1
Discontinuous tetragrams	cTP	Plants	S.S..SS	0.1106	0			0.1106	0.05
Discontinuous tetragrams	cTP	Plants	L.S..SS	0.0723	0			0.0723	0.05
Discontinuous tetragrams	cTP	Plants	S.L..SS	0.0681	0			0.0681	0.05
Discontinuous tetragrams	cTP	Plants	A.S..SS	0.0596	0			0.0596	0.05
Discontinuous tetragrams	cTP	NA	A.P..AA	0.017	0.4286			0.4116	0.15
Discontinuous tetragrams	cTP	NA	G.A..AA	0.0085	0.2857			0.2772	0.15
Discontinuous tetragrams	cTP	NA	A.S..VA	0.0085	0.2857			0.2772	0.15
Discontinuous tetragrams	cTP	NA	A.A..GA	0.0085	0.2857			0.2772	0.15
Discontinuous tetragrams	cTP	NA	V.A..SA	0.0043	0.2857			0.2814	0.15
Discontinuous tetragrams	cTP	NA	S.V..AA	0.0043	0.2857			0.2814	0.15
Discontinuous tetragrams	cTP	NA	A.V..AV	0.0043	0.2857			0.2814	0.15
Discontinuous tetragrams	cTP	NA	A.V..AA	0.017	0.2857			0.2687	0.15
Discontinuous tetragrams	cTP	NA	G.V..AV	0	0.2857			0.2857	0.15
Discontinuous tetragrams	cTP	NA	A.A..AN	0	0.2857			0.2857	0.15
Discontinuous tetragrams	cTP	Streptophytes	S.S..SS	0.1187	0			0.1187	0.05
Discontinuous tetragrams	cTP	Streptophytes	L.S..SS	0.0776	0			0.0776	0.05
Discontinuous tetragrams	cTP	Streptophytes	S.L..SS	0.0731	0			0.0731	0.05
Discontinuous tetragrams	cTP	Streptophytes	A.S..SS	0.0639	0			0.0639	0.05
Discontinuous tetragrams	cTP	Streptophytes	S.S..TS	0.0502	0			0.0502	0.05
Discontinuous tetragrams	cTP	Streptophytes	S.S..SL	0.0502	0			0.0502	0.05
Discontinuous tetragrams	cTP	Chlorophytes	A.A..VA	0.0228	0.1875			0.1647	0.15
Discontinuous tetragrams	mTP	Plants	S.L..SS	0.0667	0	0	0		0.05
Discontinuous tetragrams	mTP	Plants	S.R..SS	0.0583	0	0	0		0.05
Discontinuous tetragrams	mTP	Plants	G.L..RA	0.05	0.0037	0	0		0.05
Discontinuous tetragrams	mTP	Plants	A.R..SS	0.05	0.0037	0.0088	0		0.05
Discontinuous tetragrams	mTP	Plants	S.S..SS	0.05	0	0.0088	0		0.05
Discontinuous tetragrams	mTP	Plants	S.S..LR	0.05	0.0183	0.0088	0		0.05
Discontinuous tetragrams	mTP	Animals	A.A..AR	0.0417	0.0549	0.0175	0		0.05
Discontinuous tetragrams	SP	Eukaryota	L.L..LL	0.1153	0.0132	0	0		0.05
Discontinuous tetragrams	SP	Eukaryota	L.L..LA	0.0569	0.0211	0	0.0833		0.05
Discontinuous tetragrams	SP	Archaea	L.L..VF	0.0083	0.004	0.2	0		0.2
Discontinuous tetragrams	SP	Archaea	V.G..VA	0.0008	0.0079	0.2	0		0.2
Discontinuous tetragrams	SP	Archaea	F.A..LA	0.0061	0.0119	0.2	0		0.2
Discontinuous tetragrams	SP	Archaea	V.L..LM	0.0004	0.0013	0.2	0		0.2
Discontinuous tetragrams	SP	Viruses	L.L..VL	0.0387	0.0119	0	0.125		0.1
Discontinuous tetragrams	SP	Viruses	L.A..AV	0.0091	0.0171	0	0.125		0.1
Discontinuous tetragrams	cTP	Plants	L.S..S.S	0.0766	0			0.0766	0.05
Discontinuous tetragrams	cTP	Plants	S.S..S.S	0.0596	0			0.0596	0.05
Discontinuous tetragrams	cTP	Plants	T.S..S.S	0.0553	0			0.0553	0.05
Discontinuous tetragrams	cTP	NA	A.P..A.A	0.0213	0.2857			0.2644	0.15
Discontinuous tetragrams	cTP	NA	A.A..A.A	0.0383	0.2857			0.2474	0.15
Discontinuous tetragrams	cTP	NA	A.M..A.A	0.0085	0.2857			0.2772	0.15
Discontinuous tetragrams	cTP	NA	V.S..V.A	0.0043	0.2857			0.2814	0.15
Discontinuous tetragrams	cTP	NA	A.A..G.A	0.0043	0.2857			0.2814	0.15
Discontinuous tetragrams	cTP	NA	V.A..G.A	0.0085	0.2857			0.2772	0.15
Discontinuous tetragrams	cTP	NA	A.V..A.A	0.0085	0.2857			0.2772	0.15
Discontinuous tetragrams	cTP	NA	G.A..A.V	0.0043	0.2857			0.2814	0.15
Discontinuous tetragrams	cTP	NA	A.A..M.M	0	0.2857			0.2857	0.15
Discontinuous tetragrams	cTP	NA	V.L..A.M	0	0.2857			0.2857	0.15
Discontinuous tetragrams	cTP	Streptophytes	L.S..S.S	0.0822	0			0.0822	0.05
Discontinuous tetragrams	cTP	Streptophytes	S.S..S.S	0.0639	0			0.0639	0.05
Discontinuous tetragrams	cTP	Streptophytes	T.S..S.S	0.0594	0			0.0594	0.05
Discontinuous tetragrams	cTP	Chlorophytes	A.P..S.V	0	0.25			0.25	0.15
Discontinuous tetragrams	cTP	Chlorophytes	A.P..A.A	0.0091	0.1875			0.1784	0.15
Discontinuous tetragrams	cTP	Chlorophytes	R.A..A.A	0.0046	0.1875			0.1829	0.15
Discontinuous tetragrams	cTP	Chlorophytes	R.S..V.A	0.0091	0.1875			0.1784	0.15
Discontinuous tetragrams	cTP	Chlorophytes	A.P..R.S	0.0091	0.1875			0.1784	0.15
Discontinuous tetragrams	cTP	Chlorophytes	A.K..A.R	0	0.1875			0.1875	0.15
Discontinuous tetragrams	cTP	Chlorophytes	A.A..A.P	0	0.1875			0.1875	0.15
Discontinuous tetragrams	mTP	Plants	S.L..S.S	0.0583	0	0	0		0.05
Discontinuous tetragrams	mTP	Plants	A.R..L.S	0.0583	0.011	0	0		0.05
Discontinuous tetragrams	mTP	Plants	L.S..R.S	0.0583	0.0073	0	0		0.05
Discontinuous tetragrams	mTP	Plants	M.M..L.R	0.0583	0	0	0		0.05
Discontinuous tetragrams	mTP	Plants	V.S..S.S	0.05	0.0073	0	0		0.05
Discontinuous tetragrams	mTP	Plants	R.S..L.R	0.05	0.0256	0	0		0.05
Discontinuous tetragrams	mTP	Plants	L.S..S.S	0.05	0	0.0088	0		0.05
Discontinuous tetragrams	mTP	NA	F.S..A.R	0	0	0.0088	0.1429		0.075
Discontinuous tetragrams	mTP	NA	M.R..G.R	0	0	0	0.1429		0.075
Discontinuous tetragrams	SP	Eukaryota	L.L..L.L	0.1058	0.0198	0.05	0		0.05
Discontinuous tetragrams	SP	Eukaryota	L.L..L.A	0.063	0.0184	0.05	0.0417		0.05
Discontinuous tetragrams	SP	Bacteria	A.A..A.A	0.0167	0.0698	0.05	0		0.05
Discontinuous tetragrams	SP	Bacteria	L.A..A.A	0.0307	0.0606	0	0.0833		0.05
Discontinuous tetragrams	SP	Archaea	L.L..V.A	0.0231	0.0184	0.2	0		0.2
Discontinuous tetragrams	SP	Archaea	A.V..A.A	0.0125	0.0184	0.2	0		0.2
Discontinuous tetragrams	SP	Archaea	L.T..A.A	0.0034	0.0237	0.2	0		0.2
Discontinuous tetragrams	SP	Viruses	L.L..L.G	0.0376	0.0184	0	0.125		0.1
Discontinuous tetragrams	cTP	Plants	S.S..S..S	0.0681	0			0.0681	0.05
Discontinuous tetragrams	cTP	Plants	S.S..P..S	0.0553	0			0.0553	0.05
Discontinuous tetragrams	cTP	Plants	A.S..S..S	0.0511	0.1429			0.0918	0.05
Discontinuous tetragrams	cTP	Chlorophytes	V.A..S..A	0.0085	0.2857			0.2772	0.15
Discontinuous tetragrams	cTP	Chlorophytes	A.V..A..S	0.017	0.2857			0.2687	0.15
Discontinuous tetragrams	cTP	Chlorophytes	A.M..A..A	0.0085	0.2857			0.2772	0.15
Discontinuous tetragrams	cTP	Chlorophytes	A.S..V..A	0.0085	0.2857			0.2772	0.15
Discontinuous tetragrams	cTP	Chlorophytes	S.V..A..A	0.0085	0.2857			0.2772	0.15
Discontinuous tetragrams	cTP	Chlorophytes	A.A..G..A	0.0043	0.2857			0.2814	0.15
Discontinuous tetragrams	cTP	Chlorophytes	F.P..R..A	0	0.2857			0.2857	0.15
Discontinuous tetragrams	cTP	Chlorophytes	I.A..A..A	0	0.2857			0.2857	0.15
Discontinuous tetragrams	cTP	Streptophytes	S.S..S..S	0.0731	0			0.0731	0.05
Discontinuous tetragrams	cTP	Streptophytes	A.S..S..S	0.0548	0			0.0548	0.05
Discontinuous tetragrams	cTP	Streptophytes	S.S..P..S	0.0548	0.0625			0.0077	0.05
Discontinuous tetragrams	cTP	Streptophytes	S.L..S..S	0.0502	0			0.0502	0.05
Discontinuous tetragrams	cTP	Streptophytes	L.S..S..S	0.0502	0			0.0502	0.05
Discontinuous tetragrams	cTP	Chlorophytes	A.P..S..V	0.0137	0.1875			0.1738	0.15
Discontinuous tetragrams	cTP	Chlorophytes	R.A..P..R	0	0.1875			0.1875	0.15
Discontinuous tetragrams	mTP	Plants	A.R..L..L	0.0583	0.0073	0	0		0.05
Discontinuous tetragrams	mTP	Plants	L.S..R..S	0.0583	0.0037	0	0		0.05
Discontinuous tetragrams	mTP	Plants	S.L..S..S	0.0583	0	0	0		0.05
Discontinuous tetragrams	mTP	Plants	S.L..S..G	0.05	0	0	0		0.05
Discontinuous tetragrams	mTP	Plants	M.M..L..R	0.05	0	0	0		0.05
Discontinuous tetragrams	mTP	NA	L.R..S..L	0	0.0147	0	0.1429		0.075
Discontinuous tetragrams	mTP	NA	I.P..V..G	0	0	0	0.1429		0.075
Discontinuous tetragrams	SP	Eukaryota	L.L..L..L	0.0854	0.0145	0.05	0.0833		0.05
Discontinuous tetragrams	SP	Eukaryota	L.L..L..A	0.0645	0.0264	0	0.0417		0.05
Discontinuous tetragrams	SP	Bacteria	A.A..A..A	0.0106	0.0659	0	0		0.05
Discontinuous tetragrams	SP	Bacteria	L.A..A..A	0.0167	0.054	0	0		0.05
Discontinuous tetragrams	SP	Viruses	L.L..S..V	0.0087	0.0066	0	0.125		0.1
Discontinuous tetragrams	cTP	Plants	S..SSS	0.1191	0			0.1191	0.05
Discontinuous tetragrams	cTP	Plants	L..SSS	0.0851	0			0.0851	0.05
Discontinuous tetragrams	cTP	Plants	S..SLS	0.0851	0			0.0851	0.05
Discontinuous tetragrams	cTP	Plants	S..LSS	0.0723	0			0.0723	0.05
Discontinuous tetragrams	cTP	Plants	A..SLS	0.0553	0.1429			0.0876	0.05
Discontinuous tetragrams	cTP	Plants	S..SSL	0.0553	0			0.0553	0.05
Discontinuous tetragrams	cTP	Plants	A..AAA	0.0511	0.1429			0.0918	0.05
Discontinuous tetragrams	cTP	Plants	P..SSS	0.0511	0			0.0511	0.05
Discontinuous tetragrams	cTP	NA	A..GSA	0.0043	0.2857			0.2814	0.15
[truncated: 2,724 more rows]

## Sheet: Most frequent enc
Type	Encoding	Dataset	Motif	Frequency	Cutoff
Continuous pentagrams	enc7	SP	33333	0.453039	0.25
Continuous pentagrams	enc7	SP	33331	0.280896	0.25
Continuous pentagrams	enc7	SP	33337	0.273917	0.25
Continuous pentagrams	enc7	SP	33313	0.256179	0.25
Continuous pentagrams	enc7	SP	13333	0.250654	0.25
Continuous pentagrams	enc7	cTP	31311	0.227273	0.2
Continuous pentagrams	enc7	cTP	13111	0.214876	0.2
Discontinuous pentagrams	enc7	cTP	3111.1	0.219008	0.2
Discontinuous pentagrams	enc7	cTP	3131.1	0.219008	0.2
Discontinuous pentagrams	enc7	cTP	3111.3	0.210744	0.2
Discontinuous pentagrams	enc7	SP	3333.3	0.541436	0.25
Discontinuous pentagrams	enc7	SP	3333.1	0.271009	0.25
Discontinuous pentagrams	enc7	SP	3333.7	0.250073	0.25
Discontinuous pentagrams	enc7	cTP	111.31	0.227273	0.2
Discontinuous pentagrams	enc7	cTP	313.11	0.227273	0.2
Discontinuous pentagrams	enc7	cTP	131.11	0.214876	0.2
Discontinuous pentagrams	enc7	SP	333.33	0.549578	0.25
Discontinuous pentagrams	enc7	SP	333.31	0.2713	0.25
Discontinuous pentagrams	enc7	SP	333.13	0.261122	0.25
Discontinuous pentagrams	enc7	cTP	111.1.1	0.210744	0.2
Discontinuous pentagrams	enc7	cTP	131.1.1	0.206612	0.2
Discontinuous pentagrams	enc7	SP	333.3.3	0.547834	0.25
Discontinuous pentagrams	enc7	SP	333.3.1	0.262576	0.25
Discontinuous pentagrams	enc7	SP	333.3.7	0.251236	0.25
Discontinuous pentagrams	enc7	cTP	31.111	0.231405	0.2
Discontinuous pentagrams	enc7	cTP	11.111	0.206612	0.2
Discontinuous pentagrams	enc7	cTP	13.111	0.206612	0.2
Discontinuous pentagrams	enc7	SP	33.333	0.554231	0.25
Discontinuous pentagrams	enc7	SP	33.313	0.254725	0.25
Discontinuous pentagrams	enc7	SP	33.337	0.254144	0.25
Discontinuous pentagrams	enc7	cTP	13.11.1	0.214876	0.2
Discontinuous pentagrams	enc7	SP	33.33.3	0.540855	0.25
Discontinuous pentagrams	enc7	SP	33.33.1	0.257342	0.25
Discontinuous pentagrams	enc7	cTP	31.1.11	0.235537	0.2
Discontinuous pentagrams	enc7	SP	33.3.33	0.559465	0.25
Discontinuous pentagrams	enc7	SP	33.3.3.3	0.514685	0.25
Discontinuous pentagrams	enc7	SP	33.3.3.1	0.285548	0.25
Discontinuous pentagrams	enc7	SP	33.3.3.7	0.262576	0.25
Discontinuous pentagrams	enc7	cTP	3.3111	0.231405	0.2
Discontinuous pentagrams	enc7	cTP	1.1113	0.202479	0.2
Discontinuous pentagrams	enc7	SP	3.3333	0.540273	0.25
Discontinuous pentagrams	enc7	SP	3.3337	0.252981	0.25
Discontinuous pentagrams	enc7	cTP	3.1.1.1.1	0.202479	0.2
Discontinuous pentagrams	enc7	SP	3.3.3.3.3	0.414365	0.25
Discontinuous pentagrams	enc7	SP	3.3.3.3.1	0.276825	0.25
Discontinuous pentagrams	enc7	cTP	1.111.1	0.206612	0.2
Discontinuous pentagrams	enc7	SP	3.333.3	0.504798	0.25
Discontinuous pentagrams	enc7	SP	3.333.1	0.281477	0.25
Discontinuous pentagrams	enc7	SP	3.333.7	0.254434	0.25
Discontinuous pentagrams	enc7	SP	3.33.33	0.536202	0.25
Discontinuous pentagrams	enc7	SP	3.33.31	0.257633	0.25
Discontinuous pentagrams	enc7	SP	3.33.3.3	0.512067	0.25
Discontinuous pentagrams	enc7	SP	3.33.3.1	0.273626	0.25
Discontinuous pentagrams	enc7	SP	3.33.3.7	0.251236	0.25
Discontinuous pentagrams	enc7	cTP	1.1.111	0.227273	0.2
Discontinuous pentagrams	enc7	SP	3.3.333	0.532713	0.25
Discontinuous pentagrams	enc7	SP	3.3.337	0.255598	0.25
Discontinuous pentagrams	enc7	SP	3.3.331	0.254144	0.25
Discontinuous pentagrams	enc7	SP	3.3.33.3	0.50945	0.25
Discontinuous pentagrams	enc7	SP	3.3.33.1	0.276534	0.25
Discontinuous pentagrams	enc7	cTP	1.1.1.11	0.214876	0.2
Discontinuous pentagrams	enc7	cTP	1.1.3.31	0.210744	0.2
Discontinuous pentagrams	enc7	SP	3.3.3.33	0.497819	0.25
Continuous tetragrams	enc7	cTP	3111	0.524793	0.5
Continuous tetragrams	enc7	mTP	3339	0.314779	0.25
Continuous tetragrams	enc7	mTP	3391	0.257198	0.25
Continuous tetragrams	enc7	SP	3333	0.701657	0.5
Discontinuous tetragrams	enc7	cTP	311..3	0.429752	0.4
Discontinuous tetragrams	enc7	cTP	111..1	0.417355	0.4
Discontinuous tetragrams	enc7	cTP	111..3	0.413223	0.4
Discontinuous tetragrams	enc7	cTP	131..1	0.409091	0.4
Discontinuous tetragrams	enc7	cTP	313..1	0.409091	0.4
Discontinuous tetragrams	enc7	cTP	311..1	0.400826	0.4
Discontinuous tetragrams	enc7	mTP	333..3	0.316699	0.3
Discontinuous tetragrams	enc7	SP	333..3	0.761559	0.5
Discontinuous tetragrams	enc7	mTP	33.13	0.303263	0.3
Discontinuous tetragrams	enc7	mTP	31.33	0.301344	0.3
Discontinuous tetragrams	enc7	SP	33.33	0.746729	0.5
Discontinuous tetragrams	enc7	cTP	11.3.3	0.429752	0.4
Discontinuous tetragrams	enc7	cTP	31.1.1	0.421488	0.4
Discontinuous tetragrams	enc7	cTP	31.1.3	0.421488	0.4
Discontinuous tetragrams	enc7	cTP	11.1.1	0.409091	0.4
Discontinuous tetragrams	enc7	cTP	11.1.3	0.400826	0.4
Discontinuous tetragrams	enc7	mTP	33.9.3	0.332054	0.3
Discontinuous tetragrams	enc7	SP	33.3.3	0.772899	0.5
Discontinuous tetragrams	enc7	cTP	31.1..1	0.438017	0.4
Discontinuous tetragrams	enc7	cTP	11.1..1	0.413223	0.4
Discontinuous tetragrams	enc7	cTP	31.1..3	0.404959	0.4
Discontinuous tetragrams	enc7	SP	33.3..3	0.748764	0.5
Discontinuous tetragrams	enc7	cTP	31..11	0.475207	0.4
Discontinuous tetragrams	enc7	cTP	11..31	0.46281	0.4
Discontinuous tetragrams	enc7	cTP	13..11	0.417355	0.4
Discontinuous tetragrams	enc7	mTP	33..33	0.341651	0.3
Discontinuous tetragrams	enc7	SP	33..33	0.724048	0.5
Discontinuous tetragrams	enc7	cTP	31..1.1	0.46281	0.4
Discontinuous tetragrams	enc7	cTP	31..1.3	0.404959	0.4
Discontinuous tetragrams	enc7	mTP	33..3.3	0.309021	0.3
Discontinuous tetragrams	enc7	SP	33..3.3	0.768247	0.5
Discontinuous tetragrams	enc7	cTP	13..1..1	0.450413	0.4
Discontinuous tetragrams	enc7	cTP	11..1..1	0.413223	0.4
Discontinuous tetragrams	enc7	mTP	33..3..3	0.314779	0.3
Discontinuous tetragrams	enc7	SP	33..3..3	0.704856	0.5
Discontinuous tetragrams	enc7	cTP	3.311	0.438017	0.4
Discontinuous tetragrams	enc7	cTP	3.111	0.421488	0.4
Discontinuous tetragrams	enc7	cTP	1.111	0.413223	0.4
Discontinuous tetragrams	enc7	SP	3.333	0.7508	0.5
Discontinuous tetragrams	enc7	cTP	3.11.1	0.429752	0.4
Discontinuous tetragrams	enc7	cTP	1.31.1	0.417355	0.4
Discontinuous tetragrams	enc7	cTP	3.31.1	0.409091	0.4
Discontinuous tetragrams	enc7	cTP	3.11.3	0.409091	0.4
Discontinuous tetragrams	enc7	cTP	1.11.3	0.400826	0.4
Discontinuous tetragrams	enc7	SP	3.33.3	0.741495	0.5
Discontinuous tetragrams	enc7	cTP	3.31..1	0.417355	0.4
Discontinuous tetragrams	enc7	cTP	3.11..1	0.413223	0.4
Discontinuous tetragrams	enc7	cTP	3.11..3	0.413223	0.4
Discontinuous tetragrams	enc7	cTP	1.11..1	0.409091	0.4
Discontinuous tetragrams	enc7	mTP	3.33..3	0.309021	0.3
Discontinuous tetragrams	enc7	SP	3.33..3	0.740622	0.5
Discontinuous tetragrams	enc7	cTP	1.1.11	0.450413	0.4
Discontinuous tetragrams	enc7	cTP	1.3.31	0.429752	0.4
Discontinuous tetragrams	enc7	cTP	1.3.11	0.421488	0.4
Discontinuous tetragrams	enc7	cTP	3.3.11	0.409091	0.4
Discontinuous tetragrams	enc7	SP	3.3.33	0.758651	0.5
Discontinuous tetragrams	enc7	cTP	3.1.1.1	0.404959	0.4
Discontinuous tetragrams	enc7	cTP	3.3.1.1	0.404959	0.4
Discontinuous tetragrams	enc7	SP	3.3.3.3	0.67665	0.5
Discontinuous tetragrams	enc7	cTP	1.1.3..1	0.417355	0.4
Discontinuous tetragrams	enc7	cTP	1.1.1..1	0.400826	0.4
Discontinuous tetragrams	enc7	SP	3.3.3..3	0.719977	0.5
Discontinuous tetragrams	enc7	cTP	3.1..11	0.409091	0.4
Discontinuous tetragrams	enc7	cTP	1.1..11	0.400826	0.4
Discontinuous tetragrams	enc7	SP	3.3..33	0.764176	0.5
Discontinuous tetragrams	enc7	cTP	1.3..1.1	0.413223	0.4
Discontinuous tetragrams	enc7	cTP	3.1..1.1	0.400826	0.4
Discontinuous tetragrams	enc7	SP	3.3..3.3	0.71765	0.5
Discontinuous tetragrams	enc7	SP	3.3..3..3	0.690317	0.5
Discontinuous tetragrams	enc7	cTP	3..111	0.417355	0.4
Discontinuous tetragrams	enc7	cTP	1..111	0.413223	0.4
Discontinuous tetragrams	enc7	mTP	3..333	0.305182	0.3
Discontinuous tetragrams	enc7	mTP	3..331	0.301344	0.3
Discontinuous tetragrams	enc7	SP	3..333	0.749055	0.5
Discontinuous tetragrams	enc7	cTP	3..11.1	0.421488	0.4
Discontinuous tetragrams	enc7	cTP	1..11.1	0.404959	0.4
Discontinuous tetragrams	enc7	cTP	3..31.1	0.404959	0.4
Discontinuous tetragrams	enc7	mTP	3..33.9	0.335893	0.3
Discontinuous tetragrams	enc7	SP	3..33.3	0.739168	0.5
Discontinuous tetragrams	enc7	cTP	1..31..1	0.433884	0.4
Discontinuous tetragrams	enc7	cTP	3..11..1	0.417355	0.4
Discontinuous tetragrams	enc7	mTP	3..33..3	0.307102	0.3
Discontinuous tetragrams	enc7	SP	3..33..3	0.690608	0.5
Discontinuous tetragrams	enc7	cTP	3..1.11	0.429752	0.4
Discontinuous tetragrams	enc7	cTP	1..1.11	0.404959	0.4
Discontinuous tetragrams	enc7	SP	3..3.33	0.73597	0.5
Discontinuous tetragrams	enc7	SP	3..3.3.3	0.719686	0.5
Discontinuous tetragrams	enc7	cTP	3..1.1..1	0.409091	0.4
Discontinuous tetragrams	enc7	SP	3..3.3..3	0.682757	0.5
Discontinuous tetragrams	enc7	cTP	3..1..11	0.400826	0.4
Discontinuous tetragrams	enc7	SP	3..3..33	0.678976	0.5
Discontinuous tetragrams	enc7	SP	3..3..3.3	0.699622	0.5
Discontinuous tetragrams	enc7	cTP	3..1..1..1	0.417355	0.4
Discontinuous tetragrams	enc7	SP	3..3..3..3	0.598721	0.5
Continuous pentagrams	enc8	SP	33333	0.453039	0.4
Discontinuous pentagrams	enc8	cTP	3111.3	0.152893	0.15
Discontinuous pentagrams	enc8	SP	3333.3	0.541436	0.25
Discontinuous pentagrams	enc8	SP	3333.7	0.250073	0.25
Discontinuous pentagrams	enc8	SP	333.33	0.549578	0.25
Discontinuous pentagrams	enc8	SP	333.3.3	0.547834	0.25
Discontinuous pentagrams	enc8	SP	333.3.7	0.251236	0.25
Discontinuous pentagrams	enc8	SP	33.333	0.554231	0.25
Discontinuous pentagrams	enc8	SP	33.337	0.254144	0.25
Discontinuous pentagrams	enc8	SP	33.33.3	0.540855	0.25
Discontinuous pentagrams	enc8	SP	33.3.33	0.559465	0.25
Discontinuous pentagrams	enc8	SP	33.3.3.3	0.514685	0.25
Discontinuous pentagrams	enc8	SP	33.3.3.7	0.262576	0.25
Discontinuous pentagrams	enc8	cTP	3.3111	0.169421	0.15
Discontinuous pentagrams	enc8	SP	3.3333	0.540273	0.25
Discontinuous pentagrams	enc8	SP	3.3337	0.252981	0.25
Discontinuous pentagrams	enc8	SP	3.333.3	0.504798	0.25
Discontinuous pentagrams	enc8	SP	3.333.7	0.254434	0.25
Discontinuous pentagrams	enc8	SP	3.333.1	0.251236	0.25
Discontinuous pentagrams	enc8	SP	3.33.33	0.536202	0.25
Discontinuous pentagrams	enc8	SP	3.33.3.3	0.512067	0.25
Discontinuous pentagrams	enc8	SP	3.33.3.7	0.251236	0.25
Discontinuous pentagrams	enc8	SP	3.3.333	0.532713	0.25
Discontinuous pentagrams	enc8	SP	3.3.337	0.255598	0.25
Discontinuous pentagrams	enc8	SP	3.3.33.3	0.50945	0.25
Discontinuous pentagrams	enc8	SP	3.3.3.33	0.497819	0.25
Discontinuous pentagrams	enc8	SP	3.3.3.3.3	0.414365	0.25
Continuous tetragrams	enc8	cTP	3111	0.376033	0.3
Continuous tetragrams	enc8	cTP	1113	0.322314	0.3
Continuous tetragrams	enc8	cTP	3131	0.31405	0.3
Continuous tetragrams	enc8	cTP	1311	0.305785	0.3
Continuous tetragrams	enc8	mTP	3339	0.314779	0.25
Continuous tetragrams	enc8	SP	3333	0.701657	0.4
Discontinuous tetragrams	enc8	cTP	313.1	0.338843	0.3
Discontinuous tetragrams	enc8	cTP	311.3	0.326446	0.3
Discontinuous tetragrams	enc8	cTP	111.3	0.301653	0.3
Discontinuous tetragrams	enc8	mTP	339.3	0.330134	0.25
Discontinuous tetragrams	enc8	mTP	333.3	0.266795	0.25
Discontinuous tetragrams	enc8	mTP	333.9	0.25144	0.25
Discontinuous tetragrams	enc8	SP	333.3	0.763013	0.5
Discontinuous tetragrams	enc8	cTP	311..3	0.334711	0.3
Discontinuous tetragrams	enc8	cTP	111..3	0.309917	0.3
Discontinuous tetragrams	enc8	cTP	313..1	0.309917	0.3
Discontinuous tetragrams	enc8	mTP	333..3	0.316699	0.25
Discontinuous tetragrams	enc8	mTP	339..3	0.262956	0.25
Discontinuous tetragrams	enc8	SP	333..3	0.761559	0.5
Discontinuous tetragrams	enc8	cTP	31.11	0.301653	0.3
Discontinuous tetragrams	enc8	mTP	33.33	0.297505	0.25
Discontinuous tetragrams	enc8	mTP	33.93	0.276392	0.25
Discontinuous tetragrams	enc8	mTP	39.33	0.25144	0.25
Discontinuous tetragrams	enc8	SP	33.33	0.746729	0.5
Discontinuous tetragrams	enc8	cTP	11.3.3	0.322314	0.3
Discontinuous tetragrams	enc8	cTP	31.1.3	0.31405	0.3
Discontinuous tetragrams	enc8	mTP	33.9.3	0.332054	0.25
Discontinuous tetragrams	enc8	SP	33.3.3	0.772899	0.5
Discontinuous tetragrams	enc8	cTP	31.1..3	0.309917	0.3
Discontinuous tetragrams	enc8	cTP	31.3..1	0.301653	0.3
Discontinuous tetragrams	enc8	mTP	33.3..3	0.284069	0.25
Discontinuous tetragrams	enc8	SP	33.3..3	0.748764	0.5
Discontinuous tetragrams	enc8	cTP	31..11	0.301653	0.3
Discontinuous tetragrams	enc8	mTP	33..33	0.341651	0.25
Discontinuous tetragrams	enc8	mTP	33..39	0.262956	0.25
Discontinuous tetragrams	enc8	SP	33..33	0.724048	0.5
Discontinuous tetragrams	enc8	cTP	31..1.3	0.305785	0.3
Discontinuous tetragrams	enc8	cTP	33..1.3	0.305785	0.3
Discontinuous tetragrams	enc8	mTP	33..3.3	0.309021	0.25
Discontinuous tetragrams	enc8	SP	33..3.3	0.768247	0.5
Discontinuous tetragrams	enc8	mTP	33..3..3	0.314779	0.25
Discontinuous tetragrams	enc8	mTP	33..3..9	0.270633	0.25
Discontinuous tetragrams	enc8	SP	33..3..3	0.704856	0.5
Discontinuous tetragrams	enc8	cTP	3.311	0.359504	0.3
Discontinuous tetragrams	enc8	cTP	3.333	0.326446	0.3
Discontinuous tetragrams	enc8	mTP	3.933	0.295585	0.25
Discontinuous tetragrams	enc8	mTP	3.339	0.289827	0.25
Discontinuous tetragrams	enc8	mTP	3.333	0.28215	0.25
Discontinuous tetragrams	enc8	SP	3.333	0.7508	0.5
Discontinuous tetragrams	enc8	cTP	3.11.3	0.330579	0.3
Discontinuous tetragrams	enc8	mTP	3.33.9	0.272553	0.25
Discontinuous tetragrams	enc8	SP	3.33.3	0.741495	0.5
Discontinuous tetragrams	enc8	cTP	3.31..3	0.309917	0.3
Discontinuous tetragrams	enc8	cTP	3.31..1	0.301653	0.3
Discontinuous tetragrams	enc8	mTP	3.33..3	0.309021	0.25
Discontinuous tetragrams	enc8	SP	3.33..3	0.740622	0.5
Discontinuous tetragrams	enc8	cTP	3.3.11	0.330579	0.3
Discontinuous tetragrams	enc8	cTP	1.3.31	0.318182	0.3
Discontinuous tetragrams	enc8	mTP	3.9.33	0.264875	0.25
Discontinuous tetragrams	enc8	mTP	3.3.33	0.257198	0.25
Discontinuous tetragrams	enc8	SP	3.3.33	0.758651	0.5
Discontinuous tetragrams	enc8	mTP	3.9.3.3	0.259117	0.25
Discontinuous tetragrams	enc8	mTP	3.3.3.9	0.25144	0.25
Discontinuous tetragrams	enc8	SP	3.3.3.3	0.67665	0.5
Discontinuous tetragrams	enc8	mTP	3.9.3..3	0.291747	0.25
Discontinuous tetragrams	enc8	SP	3.3.3..3	0.719977	0.5
Discontinuous tetragrams	enc8	cTP	3.3..33	0.322314	0.3
Discontinuous tetragrams	enc8	cTP	3.1..11	0.301653	0.3
Discontinuous tetragrams	enc8	mTP	3.3..33	0.287908	0.25
Discontinuous tetragrams	enc8	mTP	9.3..33	0.268714	0.25
Discontinuous tetragrams	enc8	SP	3.3..33	0.764176	0.5
Discontinuous tetragrams	enc8	SP	3.3..3.3	0.71765	0.5
Discontinuous tetragrams	enc8	SP	3.3..3..3	0.690317	0.5
Discontinuous tetragrams	enc8	cTP	3..111	0.301653	0.3
Discontinuous tetragrams	enc8	mTP	3..333	0.305182	0.25
Discontinuous tetragrams	enc8	mTP	3..339	0.28023	0.25
Discontinuous tetragrams	enc8	SP	3..333	0.749055	0.5
Discontinuous tetragrams	enc8	cTP	3..11.3	0.318182	0.3
Discontinuous tetragrams	enc8	mTP	3..33.9	0.335893	0.25
Discontinuous tetragrams	enc8	mTP	3..33.3	0.268714	0.25
Discontinuous tetragrams	enc8	SP	3..33.3	0.739168	0.5
Discontinuous tetragrams	enc8	mTP	3..33..3	0.307102	0.25
Discontinuous tetragrams	enc8	SP	3..33..3	0.690608	0.5
Discontinuous tetragrams	enc8	mTP	3..3.33	0.272553	0.25
Discontinuous tetragrams	enc8	SP	3..3.33	0.73597	0.5
Discontinuous tetragrams	enc8	cTP	3..1.3.1	0.301653	0.3
Discontinuous tetragrams	enc8	mTP	3..3.9.3	0.264875	0.25
Discontinuous tetragrams	enc8	SP	3..3.3.3	0.719686	0.5
Discontinuous tetragrams	enc8	SP	3..3.3..3	0.682757	0.5
Discontinuous tetragrams	enc8	mTP	3..3..33	0.293666	0.25
Discontinuous tetragrams	enc8	SP	3..3..33	0.678976	0.5
Discontinuous tetragrams	enc8	cTP	3..1..3.3	0.318182	0.3
Discontinuous tetragrams	enc8	SP	3..3..3.3	0.699622	0.5
Discontinuous tetragrams	enc8	SP	3..3..3..3	0.598721	0.5
Continuous pentagrams	enc10	SP	ddddd	0.161384	0.15
Discontinuous pentagrams	enc10	SP	dddd.d	0.222739	0.15
Discontinuous pentagrams	enc10	cTP	ada.aa	0.0578512	0.05
Discontinuous pentagrams	enc10	SP	ddd.dd	0.201512	0.15
Discontinuous pentagrams	enc10	SP	ddd.d.d	0.208491	0.15
Discontinuous pentagrams	enc10	cTP	da.aaa	0.053719	0.05
Discontinuous pentagrams	enc10	SP	dd.ddd	0.199767	0.15
Discontinuous pentagrams	enc10	SP	dd.dd.d	0.199767	0.15
Discontinuous pentagrams	enc10	SP	dd.d.dd	0.208491	0.15
Discontinuous pentagrams	enc10	SP	dd.d.d.d	0.173306	0.15
Discontinuous pentagrams	enc10	cTP	d.daaa	0.0578512	0.05
Discontinuous pentagrams	enc10	cTP	a.aaad	0.053719	0.05
Discontinuous pentagrams	enc10	cTP	a.aaaa	0.053719	0.05
Discontinuous pentagrams	enc10	SP	d.dddd	0.191335	0.15
Discontinuous pentagrams	enc10	SP	d.ddd.d	0.177377	0.15
Discontinuous pentagrams	enc10	SP	d.dd.dd	0.196569	0.15
Discontinuous pentagrams	enc10	SP	d.dd.d.d	0.185228	0.15
Discontinuous pentagrams	enc10	SP	d.d.ddd	0.18203	0.15
Discontinuous pentagrams	enc10	SP	d.d.dd.d	0.173888	0.15
Discontinuous pentagrams	enc10	SP	d.d.d.dd	0.173306	0.15
Continuous tetragrams	enc10	cTP	daaa	0.132231	0.1
Continuous tetragrams	enc10	cTP	dada	0.132231	0.1
Continuous tetragrams	enc10	cTP	adaa	0.132231	0.1
Continuous tetragrams	enc10	cTP	aaad	0.128099	0.1
Continuous tetragrams	enc10	cTP	aaaa	0.115702	0.1
Continuous tetragrams	enc10	cTP	aadd	0.103306	0.1
Continuous tetragrams	enc10	SP	dddd	0.359116	0.15
Continuous tetragrams	enc10	SP	dddc	0.187845	0.15
Continuous tetragrams	enc10	SP	ddgd	0.184647	0.15
Continuous tetragrams	enc10	SP	dddg	0.18232	0.15
Continuous tetragrams	enc10	SP	ddcd	0.177086	0.15
Continuous tetragrams	enc10	SP	cddd	0.161093	0.15
Continuous tetragrams	enc10	SP	dcdd	0.159349	0.15
Discontinuous tetragrams	enc10	cTP	dad.a	0.140496	0.1
Discontinuous tetragrams	enc10	cTP	ada.a	0.132231	0.1
Discontinuous tetragrams	enc10	cTP	aaa.d	0.123967	0.1
Discontinuous tetragrams	enc10	mTP	ddi.d	0.0863724	0.075
Discontinuous tetragrams	enc10	SP	ddd.d	0.400407	0.15
Discontinuous tetragrams	enc10	SP	ddd.g	0.177377	0.15
Discontinuous tetragrams	enc10	SP	ddd.c	0.174179	0.15
Discontinuous tetragrams	enc10	SP	dcd.d	0.164583	0.15
Discontinuous tetragrams	enc10	SP	ddc.d	0.158476	0.15
Discontinuous tetragrams	enc10	SP	cdd.d	0.157313	0.15
Discontinuous tetragrams	enc10	SP	gdd.d	0.154987	0.15
Discontinuous tetragrams	enc10	SP	dgd.d	0.154696	0.15
Discontinuous tetragrams	enc10	SP	ddg.d	0.150916	0.15
Discontinuous tetragrams	enc10	cTP	aaa..d	0.115702	0.1
Discontinuous tetragrams	enc10	cTP	ada..a	0.11157	0.1
Discontinuous tetragrams	enc10	cTP	dad..a	0.103306	0.1
Discontinuous tetragrams	enc10	cTP	aaa..a	0.103306	0.1
Discontinuous tetragrams	enc10	mTP	ddi..g	0.0767754	0.075
Discontinuous tetragrams	enc10	SP	ddd..d	0.399826	0.15
Discontinuous tetragrams	enc10	SP	ddd..g	0.176505	0.15
Discontinuous tetragrams	enc10	SP	ddd..c	0.166618	0.15
Discontinuous tetragrams	enc10	SP	ddc..d	0.165455	0.15
Discontinuous tetragrams	enc10	SP	ddg..d	0.153533	0.15
Discontinuous tetragrams	enc10	cTP	da.aa	0.123967	0.1
Discontinuous tetragrams	enc10	cTP	ad.da	0.107438	0.1
Discontinuous tetragrams	enc10	SP	dd.dd	0.380052	0.15
Discontinuous tetragrams	enc10	SP	dd.dc	0.188718	0.15
Discontinuous tetragrams	enc10	SP	dd.dg	0.18581	0.15
Discontinuous tetragrams	enc10	SP	dd.cd	0.168363	0.15
Discontinuous tetragrams	enc10	SP	cd.dd	0.159058	0.15
Discontinuous tetragrams	enc10	SP	dd.gd	0.154405	0.15
Discontinuous tetragrams	enc10	SP	gd.dd	0.15237	0.15
Discontinuous tetragrams	enc10	cTP	da.a.d	0.103306	0.1
Discontinuous tetragrams	enc10	mTP	dd.i.d	0.0921305	0.075
Discontinuous tetragrams	enc10	SP	dd.d.d	0.425414	0.15
Discontinuous tetragrams	enc10	SP	dd.d.g	0.188427	0.15
Discontinuous tetragrams	enc10	SP	dd.d.c	0.177086	0.15
Discontinuous tetragrams	enc10	SP	dd.c.d	0.161675	0.15
Discontinuous tetragrams	enc10	SP	dd.d..d	0.391974	0.15
Discontinuous tetragrams	enc10	SP	dd.d..g	0.185519	0.15
Discontinuous tetragrams	enc10	SP	dd.d..c	0.176796	0.15
Discontinuous tetragrams	enc10	SP	dd.c..d	0.150044	0.15
Discontinuous tetragrams	enc10	cTP	da..aa	0.128099	0.1
Discontinuous tetragrams	enc10	cTP	ad..aa	0.128099	0.1
Discontinuous tetragrams	enc10	cTP	aa..aa	0.107438	0.1
Discontinuous tetragrams	enc10	SP	dd..dd	0.366386	0.15
Discontinuous tetragrams	enc10	SP	dd..cd	0.174469	0.15
Discontinuous tetragrams	enc10	SP	dd..dc	0.172143	0.15
Discontinuous tetragrams	enc10	SP	dd..gd	0.165746	0.15
Discontinuous tetragrams	enc10	SP	dd..dg	0.164874	0.15
Discontinuous tetragrams	enc10	cTP	aa..a.a	0.103306	0.1
Discontinuous tetragrams	enc10	SP	dd..d.d	0.388194	0.15
Discontinuous tetragrams	enc10	SP	dd..d.g	0.174179	0.15
Discontinuous tetragrams	enc10	SP	dd..d.c	0.167491	0.15
Discontinuous tetragrams	enc10	SP	dd..c.d	0.166618	0.15
Discontinuous tetragrams	enc10	SP	dd..d..d	0.307648	0.15
Discontinuous tetragrams	enc10	SP	dd..d..g	0.175342	0.15
Discontinuous tetragrams	enc10	SP	dd..d..c	0.172143	0.15
Discontinuous tetragrams	enc10	cTP	d.daa	0.144628	0.1
Discontinuous tetragrams	enc10	cTP	a.aaa	0.132231	0.1
Discontinuous tetragrams	enc10	cTP	b.dad	0.123967	0.1
Discontinuous tetragrams	enc10	cTP	d.aaa	0.11157	0.1
Discontinuous tetragrams	enc10	mTP	d.igd	0.0786948	0.075
Discontinuous tetragrams	enc10	SP	d.ddd	0.370166	0.15
Discontinuous tetragrams	enc10	SP	d.ddg	0.193079	0.15
Discontinuous tetragrams	enc10	SP	d.ddc	0.181739	0.15
Discontinuous tetragrams	enc10	SP	d.dcd	0.175051	0.15
Discontinuous tetragrams	enc10	SP	d.cdd	0.156441	0.15
Discontinuous tetragrams	enc10	SP	d.dgd	0.156441	0.15
Discontinuous tetragrams	enc10	cTP	d.da.a	0.115702	0.1
Discontinuous tetragrams	enc10	SP	d.dd.d	0.38645	0.15
Discontinuous tetragrams	enc10	SP	d.dd.c	0.169817	0.15
Discontinuous tetragrams	enc10	SP	d.dd.g	0.169526	0.15
Discontinuous tetragrams	enc10	SP	d.dc.d	0.169526	0.15
Discontinuous tetragrams	enc10	SP	d.cd.d	0.165746	0.15
Discontinuous tetragrams	enc10	cTP	a.aa..a	0.11157	0.1
Discontinuous tetragrams	enc10	SP	d.dd..d	0.382088	0.15
Discontinuous tetragrams	enc10	SP	d.dd..g	0.175923	0.15
Discontinuous tetragrams	enc10	SP	d.dd..c	0.159349	0.15
Discontinuous tetragrams	enc10	SP	d.dc..d	0.150044	0.15
Discontinuous tetragrams	enc10	cTP	d.d.aa	0.115702	0.1
Discontinuous tetragrams	enc10	cTP	a.d.da	0.11157	0.1
Discontinuous tetragrams	enc10	mTP	d.i.dg	0.0959693	0.075
Discontinuous tetragrams	enc10	SP	d.d.dd	0.391393	0.15
Discontinuous tetragrams	enc10	SP	d.d.dg	0.172143	0.15
Discontinuous tetragrams	enc10	SP	d.d.dc	0.172143	0.15
Discontinuous tetragrams	enc10	SP	d.d.cd	0.168363	0.15
Discontinuous tetragrams	enc10	SP	d.d.gd	0.160221	0.15
Discontinuous tetragrams	enc10	SP	d.c.dd	0.151498	0.15
Discontinuous tetragrams	enc10	cTP	b.d.d.a	0.103306	0.1
Discontinuous tetragrams	enc10	SP	d.d.d.d	0.325676	0.15
Discontinuous tetragrams	enc10	SP	d.d.d.g	0.202966	0.15
Discontinuous tetragrams	enc10	SP	d.d.d.c	0.167781	0.15
Discontinuous tetragrams	enc10	SP	d.d.c.d	0.155568	0.15
Discontinuous tetragrams	enc10	SP	d.d.d..d	0.346322	0.15
Discontinuous tetragrams	enc10	SP	d.d.d..g	0.176505	0.15
Discontinuous tetragrams	enc10	SP	d.d.d..c	0.165746	0.15
Discontinuous tetragrams	enc10	cTP	a.a..aa	0.107438	0.1
Discontinuous tetragrams	enc10	cTP	d.a..aa	0.103306	0.1
Discontinuous tetragrams	enc10	cTP	a.d..aa	0.103306	0.1
Discontinuous tetragrams	enc10	SP	d.d..dd	0.378889	0.15
Discontinuous tetragrams	enc10	SP	d.d..dg	0.169817	0.15
Discontinuous tetragrams	enc10	SP	d.d..dc	0.162256	0.15
Discontinuous tetragrams	enc10	SP	d.d..cd	0.151788	0.15
Discontinuous tetragrams	enc10	SP	d.d..d.d	0.33847	0.15
Discontinuous tetragrams	enc10	SP	d.d..d.g	0.184356	0.15
Discontinuous tetragrams	enc10	SP	d.d..d.c	0.174179	0.15
Discontinuous tetragrams	enc10	SP	d.d..d..d	0.317534	0.15
Discontinuous tetragrams	enc10	SP	d.d..d..g	0.177959	0.15
Discontinuous tetragrams	enc10	SP	d.d..d..c	0.175632	0.15
Discontinuous tetragrams	enc10	cTP	d..aaa	0.119835	0.1
Discontinuous tetragrams	enc10	cTP	a..aaa	0.115702	0.1
Discontinuous tetragrams	enc10	cTP	a..ada	0.115702	0.1
Discontinuous tetragrams	enc10	SP	d..ddd	0.369003	0.15
Discontinuous tetragrams	enc10	SP	d..dcd	0.17098	0.15
Discontinuous tetragrams	enc10	SP	d..ddg	0.167781	0.15
Discontinuous tetragrams	enc10	SP	d..ddc	0.167781	0.15
Discontinuous tetragrams	enc10	SP	d..cdd	0.164583	0.15
Discontinuous tetragrams	enc10	SP	d..dgd	0.159349	0.15
Discontinuous tetragrams	enc10	mTP	d..dd.i	0.0786948	0.075
Discontinuous tetragrams	enc10	SP	d..dd.d	0.372201	0.15
Discontinuous tetragrams	enc10	SP	d..dd.g	0.16371	0.15
Discontinuous tetragrams	enc10	SP	d..dd.c	0.151207	0.15
Discontinuous tetragrams	enc10	cTP	d..aa..a	0.103306	0.1
Discontinuous tetragrams	enc10	SP	d..dd..d	0.307066	0.15
Discontinuous tetragrams	enc10	SP	d..dd..g	0.184937	0.15
Discontinuous tetragrams	enc10	SP	d..dd..c	0.169235	0.15
Discontinuous tetragrams	enc10	SP	d..d.dd	0.37162	0.15
Discontinuous tetragrams	enc10	SP	d..d.dc	0.175632	0.15
Discontinuous tetragrams	enc10	SP	d..d.dg	0.166618	0.15
Discontinuous tetragrams	enc10	SP	d..d.d.d	0.33847	0.15
Discontinuous tetragrams	enc10	SP	d..d.d.g	0.186391	0.15
Discontinuous tetragrams	enc10	SP	d..d.d.c	0.164292	0.15
Discontinuous tetragrams	enc10	SP	d..d.d..d	0.328875	0.15
Discontinuous tetragrams	enc10	SP	d..d.d..g	0.169817	0.15
Discontinuous tetragrams	enc10	SP	d..d.d..c	0.165746	0.15
Discontinuous tetragrams	enc10	SP	d..d..dd	0.292236	0.15
Discontinuous tetragrams	enc10	SP	d..d..dg	0.162256	0.15
Discontinuous tetragrams	enc10	SP	d..d..dc	0.159639	0.15
Discontinuous tetragrams	enc10	SP	d..d..d.d	0.325095	0.15
Discontinuous tetragrams	enc10	SP	d..d..d.c	0.152951	0.15
Discontinuous tetragrams	enc10	SP	d..d..d..d	0.25269	0.15
Discontinuous tetragrams	enc10	SP	d..d..d..g	0.166618	0.15
Discontinuous tetragrams	enc10	SP	d..d..d..c	0.157313	0.15
Continuous trigrams	enc7	cTP	311	0.809917	0.7
Continuous trigrams	enc7	cTP	131	0.772727	0.7
Continuous trigrams	enc7	cTP	313	0.772727	0.7
Continuous trigrams	enc7	cTP	113	0.747934	0.7
Continuous trigrams	enc7	cTP	133	0.739669	0.7
Continuous trigrams	enc7	cTP	331	0.72314	0.7
Continuous trigrams	enc7	cTP	111	0.706612	0.7
Continuous trigrams	enc7	mTP	339	0.652591	0.5
Continuous trigrams	enc7	mTP	331	0.637236	0.5
Continuous trigrams	enc7	mTP	133	0.612284	0.5
Continuous trigrams	enc7	mTP	333	0.59309	0.5
Continuous trigrams	enc7	mTP	933	0.543186	0.5
Continuous trigrams	enc7	mTP	313	0.506718	0.5
Continuous trigrams	enc7	SP	333	0.906368	0.5
Continuous trigrams	enc7	SP	331	0.59843	0.5
Continuous trigrams	enc7	SP	313	0.590579	0.5
Continuous trigrams	enc7	SP	133	0.590288	0.5
Continuous trigrams	enc7	SP	337	0.573132	0.5
Discontinuous trigrams	enc7	cTP	31.1	0.797521	0.7
Discontinuous trigrams	enc7	cTP	11.3	0.789256	0.7
Discontinuous trigrams	enc7	cTP	31.3	0.735537	0.7
Discontinuous trigrams	enc7	cTP	11.1	0.731405	0.7
Discontinuous trigrams	enc7	cTP	13.3	0.714876	0.7
Discontinuous trigrams	enc7	mTP	33.9	0.662188	0.5
Discontinuous trigrams	enc7	mTP	31.3	0.616123	0.5
Discontinuous trigrams	enc7	mTP	33.1	0.614203	0.5
Discontinuous trigrams	enc7	mTP	39.3	0.585413	0.5
Discontinuous trigrams	enc7	mTP	33.3	0.573896	0.5
Discontinuous trigrams	enc7	SP	33.3	0.944461	0.5
Discontinuous trigrams	enc7	SP	33.1	0.609479	0.5
Discontinuous trigrams	enc7	SP	13.3	0.583018	0.5
Discontinuous trigrams	enc7	SP	33.7	0.551905	0.5
Discontinuous trigrams	enc7	SP	31.3	0.549869	0.5
Discontinuous trigrams	enc7	SP	73.3	0.511486	0.5
Discontinuous trigrams	enc7	cTP	31..1	0.780992	0.7
Discontinuous trigrams	enc7	cTP	11..3	0.768595	0.7
Discontinuous trigrams	enc7	cTP	31..3	0.756198	0.7
Discontinuous trigrams	enc7	cTP	13..1	0.735537	0.7
Discontinuous trigrams	enc7	mTP	33..3	0.68714	0.5
Discontinuous trigrams	enc7	mTP	31..3	0.583493	0.5
Discontinuous trigrams	enc7	mTP	33..1	0.56238	0.5
Discontinuous trigrams	enc7	mTP	33..9	0.522073	0.5
Discontinuous trigrams	enc7	mTP	13..3	0.506718	0.5
Discontinuous trigrams	enc7	mTP	39..3	0.50096	0.5
Discontinuous trigrams	enc7	SP	33..3	0.927014	0.5
Discontinuous trigrams	enc7	SP	33..1	0.623437	0.5
Discontinuous trigrams	enc7	SP	33..7	0.555976	0.5
Discontinuous trigrams	enc7	SP	13..3	0.552777	0.5
Discontinuous trigrams	enc7	SP	31..3	0.524571	0.5
Discontinuous trigrams	enc7	cTP	31...3	0.743802	0.7
Discontinuous trigrams	enc7	cTP	31...1	0.739669	0.7
Discontinuous trigrams	enc7	cTP	11...3	0.739669	0.7
Discontinuous trigrams	enc7	cTP	11...1	0.719008	0.7
Discontinuous trigrams	enc7	cTP	33...1	0.710744	0.7
Discontinuous trigrams	enc7	cTP	13...1	0.702479	0.7
Discontinuous trigrams	enc7	mTP	33...3	0.654511	0.5
Discontinuous trigrams	enc7	mTP	33...1	0.541267	0.5
Discontinuous trigrams	enc7	mTP	13...3	0.527831	0.5
Discontinuous trigrams	enc7	SP	33...3	0.925269	0.5
Discontinuous trigrams	enc7	SP	33...1	0.611806	0.5
Discontinuous trigrams	enc7	SP	33...7	0.544344	0.5
Discontinuous trigrams	enc7	SP	31...3	0.537075	0.5
Discontinuous trigrams	enc7	SP	13...3	0.513521	0.5
Discontinuous trigrams	enc7	cTP	3.11	0.780992	0.7
Discontinuous trigrams	enc7	cTP	1.13	0.764463	0.7
Discontinuous trigrams	enc7	cTP	3.31	0.764463	0.7
Discontinuous trigrams	enc7	cTP	1.31	0.72314	0.7
Discontinuous trigrams	enc7	cTP	1.11	0.714876	0.7
Discontinuous trigrams	enc7	mTP	3.33	0.610365	0.5
Discontinuous trigrams	enc7	mTP	3.13	0.59309	0.5
Discontinuous trigrams	enc7	mTP	1.33	0.591171	0.5
Discontinuous trigrams	enc7	mTP	3.93	0.545106	0.5
Discontinuous trigrams	enc7	mTP	3.39	0.52975	0.5
Discontinuous trigrams	enc7	mTP	9.33	0.527831	0.5
Discontinuous trigrams	enc7	mTP	3.91	0.508637	0.5
Discontinuous trigrams	enc7	SP	3.33	0.928177	0.5
Discontinuous trigrams	enc7	SP	3.31	0.600756	0.5
Discontinuous trigrams	enc7	SP	3.13	0.584472	0.5
Discontinuous trigrams	enc7	SP	1.33	0.567316	0.5
Discontinuous trigrams	enc7	SP	3.37	0.545507	0.5
Discontinuous trigrams	enc7	SP	3.73	0.504507	0.5
Discontinuous trigrams	enc7	cTP	1.1.3	0.772727	0.7
Discontinuous trigrams	enc7	cTP	3.1.1	0.760331	0.7
Discontinuous trigrams	enc7	cTP	3.3.1	0.747934	0.7
Discontinuous trigrams	enc7	cTP	1.3.1	0.747934	0.7
Discontinuous trigrams	enc7	cTP	1.3.3	0.747934	0.7
Discontinuous trigrams	enc7	cTP	3.1.3	0.706612	0.7
Discontinuous trigrams	enc7	mTP	3.9.3	0.666027	0.5
Discontinuous trigrams	enc7	mTP	3.1.3	0.600768	0.5
Discontinuous trigrams	enc7	mTP	3.3.9	0.539347	0.5
Discontinuous trigrams	enc7	mTP	3.3.1	0.525912	0.5
Discontinuous trigrams	enc7	SP	3.3.3	0.897935	0.5
Discontinuous trigrams	enc7	SP	3.3.1	0.615004	0.5
Discontinuous trigrams	enc7	SP	1.3.3	0.596976	0.5
Discontinuous trigrams	enc7	SP	3.3.7	0.568188	0.5
Discontinuous trigrams	enc7	SP	3.1.3	0.522826	0.5
Discontinuous trigrams	enc7	cTP	1.3..1	0.77686	0.7
Discontinuous trigrams	enc7	cTP	3.1..1	0.756198	0.7
Discontinuous trigrams	enc7	cTP	1.1..3	0.747934	0.7
Discontinuous trigrams	enc7	cTP	3.3..1	0.731405	0.7
Discontinuous trigrams	enc7	cTP	3.1..3	0.719008	0.7
Discontinuous trigrams	enc7	mTP	3.3..3	0.581574	0.5
Discontinuous trigrams	enc7	mTP	9.3..3	0.556622	0.5
Discontinuous trigrams	enc7	mTP	3.9..3	0.537428	0.5
Discontinuous trigrams	enc7	mTP	1.3..3	0.525912	0.5
Discontinuous trigrams	enc7	mTP	3.1..3	0.523992	0.5
Discontinuous trigrams	enc7	SP	3.3..3	0.927595	0.5
Discontinuous trigrams	enc7	SP	3.3..1	0.612969	0.5
Discontinuous trigrams	enc7	SP	3.3..7	0.541436	0.5
Discontinuous trigrams	enc7	SP	3.1..3	0.537947	0.5
Discontinuous trigrams	enc7	SP	1.3..3	0.527188	0.5
Discontinuous trigrams	enc7	cTP	1.3...1	0.752066	0.7
Discontinuous trigrams	enc7	cTP	3.1...3	0.739669	0.7
Discontinuous trigrams	enc7	cTP	3.1...1	0.735537	0.7
Discontinuous trigrams	enc7	cTP	3.3...1	0.735537	0.7
Discontinuous trigrams	enc7	cTP	1.1...1	0.706612	0.7
Discontinuous trigrams	enc7	mTP	3.3...3	0.577735	0.5
Discontinuous trigrams	enc7	mTP	9.3...3	0.571977	0.5
Discontinuous trigrams	enc7	mTP	3.1...3	0.53167	0.5
Discontinuous trigrams	enc7	mTP	3.9...3	0.523992	0.5
Discontinuous trigrams	enc7	mTP	1.3...3	0.520154	0.5
Discontinuous trigrams	enc7	SP	3.3...3	0.927014	0.5
Discontinuous trigrams	enc7	SP	3.3...1	0.610061	0.5
Discontinuous trigrams	enc7	SP	3.3...7	0.547252	0.5
Discontinuous trigrams	enc7	SP	1.3...3	0.50567	0.5
Discontinuous trigrams	enc7	cTP	3..11	0.764463	0.7
Discontinuous trigrams	enc7	cTP	1..31	0.747934	0.7
Discontinuous trigrams	enc7	cTP	3..31	0.735537	0.7
Discontinuous trigrams	enc7	cTP	1..13	0.719008	0.7
Discontinuous trigrams	enc7	mTP	3..33	0.683301	0.5
Discontinuous trigrams	enc7	mTP	3..13	0.616123	0.5
Discontinuous trigrams	enc7	mTP	3..39	0.552783	0.5
Discontinuous trigrams	enc7	mTP	3..31	0.539347	0.5
Discontinuous trigrams	enc7	mTP	1..33	0.502879	0.5
Discontinuous trigrams	enc7	SP	3..33	0.92178	0.5
Discontinuous trigrams	enc7	SP	3..31	0.602792	0.5
Discontinuous trigrams	enc7	SP	3..13	0.587089	0.5
Discontinuous trigrams	enc7	SP	1..33	0.576621	0.5
Discontinuous trigrams	enc7	SP	3..37	0.535039	0.5
Discontinuous trigrams	enc7	cTP	3..1.3	0.764463	0.7
Discontinuous trigrams	enc7	cTP	3..1.1	0.739669	0.7
Discontinuous trigrams	enc7	cTP	1..3.3	0.739669	0.7
Discontinuous trigrams	enc7	cTP	3..3.1	0.727273	0.7
Discontinuous trigrams	enc7	cTP	1..1.1	0.72314	0.7
Discontinuous trigrams	enc7	cTP	1..1.3	0.72314	0.7
Discontinuous trigrams	enc7	cTP	1..3.1	0.710744	0.7
Discontinuous trigrams	enc7	mTP	3..3.1	0.587332	0.5
Discontinuous trigrams	enc7	mTP	3..3.9	0.579655	0.5
Discontinuous trigrams	enc7	mTP	3..3.3	0.575816	0.5
Discontinuous trigrams	enc7	mTP	3..1.3	0.566219	0.5
Discontinuous trigrams	enc7	mTP	3..9.3	0.533589	0.5
Discontinuous trigrams	enc7	SP	3..3.3	0.927886	0.5
Discontinuous trigrams	enc7	SP	3..3.1	0.574295	0.5
Discontinuous trigrams	enc7	SP	3..1.3	0.562954	0.5
Discontinuous trigrams	enc7	SP	1..3.3	0.549578	0.5
Discontinuous trigrams	enc7	SP	3..3.7	0.542309	0.5
Discontinuous trigrams	enc7	cTP	3..1..1	0.780992	0.7
Discontinuous trigrams	enc7	cTP	3..3..1	0.72314	0.7
Discontinuous trigrams	enc7	cTP	1..1..3	0.719008	0.7
Discontinuous trigrams	enc7	cTP	3..1..3	0.710744	0.7
Discontinuous trigrams	enc7	mTP	3..3..1	0.568138	0.5
Discontinuous trigrams	enc7	mTP	3..3..9	0.560461	0.5
Discontinuous trigrams	enc7	mTP	3..3..3	0.560461	0.5
Discontinuous trigrams	enc7	mTP	3..1..3	0.512476	0.5
Discontinuous trigrams	enc7	SP	3..3..3	0.876999	0.5
Discontinuous trigrams	enc7	SP	3..3..1	0.60221	0.5
Discontinuous trigrams	enc7	SP	3..3..7	0.544635	0.5
Discontinuous trigrams	enc7	SP	1..3..3	0.540855	0.5
Discontinuous trigrams	enc7	SP	3..1..3	0.51294	0.5
Discontinuous trigrams	enc7	cTP	1..3...1	0.747934	0.7
Discontinuous trigrams	enc7	cTP	3..1...1	0.731405	0.7
Discontinuous trigrams	enc7	cTP	3..1...3	0.72314	0.7
Discontinuous trigrams	enc7	cTP	1..1...3	0.710744	0.7
Discontinuous trigrams	enc7	mTP	3..3...3	0.6238	0.5
Discontinuous trigrams	enc7	mTP	3..3...1	0.545106	0.5
Discontinuous trigrams	enc7	SP	3..3...3	0.896772	0.5
Discontinuous trigrams	enc7	SP	3..3...1	0.606572	0.5
Discontinuous trigrams	enc7	SP	3..3...7	0.532131	0.5
Discontinuous trigrams	enc7	SP	1..3...3	0.521372	0.5
Discontinuous trigrams	enc7	cTP	3...11	0.72314	0.7
Discontinuous trigrams	enc7	cTP	1...11	0.72314	0.7
Discontinuous trigrams	enc7	cTP	1...31	0.72314	0.7
Discontinuous trigrams	enc7	mTP	3...33	0.639155	0.5
Discontinuous trigrams	enc7	mTP	3...31	0.59501	0.5
Discontinuous trigrams	enc7	mTP	3...13	0.535509	0.5
Discontinuous trigrams	enc7	mTP	3...39	0.533589	0.5
Discontinuous trigrams	enc7	SP	3...33	0.927304	0.5
Discontinuous trigrams	enc7	SP	3...13	0.585926	0.5
Discontinuous trigrams	enc7	SP	3...31	0.570515	0.5
Discontinuous trigrams	enc7	SP	1...33	0.550451	0.5
Discontinuous trigrams	enc7	SP	3...37	0.51294	0.5
Discontinuous trigrams	enc7	cTP	3...1.1	0.785124	0.7
Discontinuous trigrams	enc7	cTP	3...1.3	0.77686	0.7
Discontinuous trigrams	enc7	cTP	1...3.3	0.702479	0.7
Discontinuous trigrams	enc7	mTP	3...3.9	0.62572	0.5
Discontinuous trigrams	enc7	mTP	3...3.1	0.600768	0.5
Discontinuous trigrams	enc7	mTP	3...3.3	0.570058	0.5
Discontinuous trigrams	enc7	mTP	3...1.3	0.525912	0.5
Discontinuous trigrams	enc7	SP	3...3.3	0.917709	0.5
Discontinuous trigrams	enc7	SP	3...3.1	0.584472	0.5
Discontinuous trigrams	enc7	SP	1...3.3	0.555976	0.5
Discontinuous trigrams	enc7	SP	3...3.7	0.551323	0.5
Discontinuous trigrams	enc7	SP	3...1.3	0.52777	0.5
Discontinuous trigrams	enc7	cTP	3...1..1	0.739669	0.7
Discontinuous trigrams	enc7	cTP	3...1..3	0.719008	0.7
Discontinuous trigrams	enc7	cTP	1...3..1	0.710744	0.7
Discontinuous trigrams	enc7	mTP	3...3..3	0.62572	0.5
Discontinuous trigrams	enc7	mTP	3...3..1	0.556622	0.5
Discontinuous trigrams	enc7	mTP	3...3..9	0.518234	0.5
Discontinuous trigrams	enc7	mTP	3...1..3	0.510557	0.5
Discontinuous trigrams	enc7	SP	3...3..3	0.894155	0.5
Discontinuous trigrams	enc7	SP	3...3..1	0.59494	0.5
Discontinuous trigrams	enc7	SP	1...3..3	0.525153	0.5
Discontinuous trigrams	enc7	SP	3...3..7	0.50189	0.5
Discontinuous trigrams	enc7	cTP	3...1...1	0.72314	0.7
Discontinuous trigrams	enc7	cTP	1...3...1	0.714876	0.7
Discontinuous trigrams	enc7	cTP	3...1...3	0.706612	0.7
Discontinuous trigrams	enc7	mTP	3...3...3	0.606526	0.5
Discontinuous trigrams	enc7	mTP	3...3...1	0.537428	0.5
Discontinuous trigrams	enc7	SP	3...3...3	0.852864	0.5
Discontinuous trigrams	enc7	SP	3...3...1	0.597848	0.5
Discontinuous trigrams	enc7	SP	1...3...3	0.514103	0.5
Discontinuous trigrams	enc7	SP	3...3...7	0.508287	0.5
Continuous trigrams	enc8	cTP	313	0.72314	0.7
Continuous trigrams	enc8	cTP	311	0.706612	0.7
Continuous trigrams	enc8	mTP	339	0.652591	0.5
Continuous trigrams	enc8	mTP	333	0.59309	0.5
Continuous trigrams	enc8	mTP	933	0.543186	0.5
Continuous trigrams	enc8	mTP	133	0.518234	0.5
Continuous trigrams	enc8	mTP	331	0.508637	0.5
Continuous trigrams	enc8	SP	333	0.906368	0.5
Continuous trigrams	enc8	SP	337	0.573132	0.5
Continuous trigrams	enc8	SP	331	0.544926	0.5
Continuous trigrams	enc8	SP	133	0.534748	0.5
Continuous trigrams	enc8	SP	313	0.516138	0.5
Discontinuous trigrams	enc8	cTP	11.3	0.68595	0.6
Discontinuous trigrams	enc8	cTP	31.3	0.673554	0.6
Discontinuous trigrams	enc8	cTP	31.1	0.669421	0.6
Discontinuous trigrams	enc8	cTP	33.3	0.657025	0.6
Discontinuous trigrams	enc8	cTP	13.3	0.640496	0.6
Discontinuous trigrams	enc8	cTP	33.1	0.632231	0.6
Discontinuous trigrams	enc8	mTP	33.9	0.662188	0.5
Discontinuous trigrams	enc8	mTP	39.3	0.585413	0.5
Discontinuous trigrams	enc8	mTP	33.3	0.573896	0.5
Discontinuous trigrams	enc8	mTP	31.3	0.520154	0.5
Discontinuous trigrams	enc8	SP	33.3	0.944461	0.5
Discontinuous trigrams	enc8	SP	33.1	0.560628	0.5
Discontinuous trigrams	enc8	SP	33.7	0.551905	0.5
Discontinuous trigrams	enc8	SP	13.3	0.529224	0.5
Discontinuous trigrams	enc8	SP	73.3	0.511486	0.5
Discontinuous trigrams	enc8	SP	31.3	0.503926	0.5
Discontinuous trigrams	enc8	mTP	33..3	0.68714	0.5
Discontinuous trigrams	enc8	mTP	33..9	0.522073	0.5
Discontinuous trigrams	enc8	mTP	39..3	0.50096	0.5
Discontinuous trigrams	enc8	SP	33..3	0.927014	0.5
Discontinuous trigrams	enc8	SP	33..1	0.566153	0.5
Discontinuous trigrams	enc8	SP	33..7	0.555976	0.5
Discontinuous trigrams	enc8	cTP	31...3	0.681818	0.6
Discontinuous trigrams	enc8	cTP	11...3	0.657025	0.6
Discontinuous trigrams	enc8	cTP	33...1	0.640496	0.6
Discontinuous trigrams	enc8	cTP	33...3	0.632231	0.6
Discontinuous trigrams	enc8	mTP	33...3	0.654511	0.5
Discontinuous trigrams	enc8	SP	33...3	0.925269	0.5
Discontinuous trigrams	enc8	SP	33...7	0.544344	0.5
Discontinuous trigrams	enc8	SP	33...1	0.537947	0.5
Discontinuous trigrams	enc8	cTP	3.31	0.706612	0.6
Discontinuous trigrams	enc8	cTP	3.11	0.64876	0.6
Discontinuous trigrams	enc8	cTP	1.33	0.636364	0.6
Discontinuous trigrams	enc8	cTP	1.31	0.607438	0.6
Discontinuous trigrams	enc8	mTP	3.33	0.610365	0.5
Discontinuous trigrams	enc8	mTP	3.93	0.545106	0.5
Discontinuous trigrams	enc8	mTP	3.39	0.52975	0.5
Discontinuous trigrams	enc8	mTP	9.33	0.527831	0.5
Discontinuous trigrams	enc8	mTP	1.33	0.508637	0.5
Discontinuous trigrams	enc8	SP	3.33	0.928177	0.5
Discontinuous trigrams	enc8	SP	3.31	0.549288	0.5
Discontinuous trigrams	enc8	SP	3.37	0.545507	0.5
Discontinuous trigrams	enc8	SP	3.13	0.526025	0.5
Discontinuous trigrams	enc8	SP	1.33	0.514685	0.5
Discontinuous trigrams	enc8	SP	3.73	0.504507	0.5
Discontinuous trigrams	enc8	cTP	3.3.1	0.665289	0.6
Discontinuous trigrams	enc8	cTP	1.3.3	0.640496	0.6
Discontinuous trigrams	enc8	cTP	3.1.3	0.619835	0.6
Discontinuous trigrams	enc8	cTP	1.1.3	0.607438	0.6
Discontinuous trigrams	enc8	mTP	3.9.3	0.666027	0.5
Discontinuous trigrams	enc8	mTP	3.3.9	0.539347	0.5
Discontinuous trigrams	enc8	SP	3.3.3	0.897935	0.5
Discontinuous trigrams	enc8	SP	3.3.7	0.568188	0.5
Discontinuous trigrams	enc8	SP	3.3.1	0.548415	0.5
Discontinuous trigrams	enc8	SP	1.3.3	0.537366	0.5
Discontinuous trigrams	enc8	cTP	3.3..1	0.669421	0.6
Discontinuous trigrams	enc8	cTP	3.1..3	0.636364	0.6
Discontinuous trigrams	enc8	cTP	1.3..1	0.628099	0.6
Discontinuous trigrams	enc8	cTP	3.1..1	0.623967	0.6
Discontinuous trigrams	enc8	cTP	3.3..3	0.619835	0.6
Discontinuous trigrams	enc8	cTP	1.1..3	0.619835	0.6
Discontinuous trigrams	enc8	mTP	3.3..3	0.581574	0.5
Discontinuous trigrams	enc8	mTP	9.3..3	0.556622	0.5
Discontinuous trigrams	enc8	mTP	3.9..3	0.537428	0.5
Discontinuous trigrams	enc8	SP	3.3..3	0.927595	0.5
Discontinuous trigrams	enc8	SP	3.3..1	0.556266	0.5
Discontinuous trigrams	enc8	SP	3.3..7	0.541436	0.5
Discontinuous trigrams	enc8	cTP	3.3...3	0.657025	0.6
Discontinuous trigrams	enc8	cTP	3.3...1	0.640496	0.6
Discontinuous trigrams	enc8	cTP	3.1...3	0.628099	0.6
Discontinuous trigrams	enc8	cTP	3.1...1	0.603306	0.6
Discontinuous trigrams	enc8	mTP	3.3...3	0.577735	0.5
Discontinuous trigrams	enc8	mTP	9.3...3	0.571977	0.5
Discontinuous trigrams	enc8	mTP	3.9...3	0.523992	0.5
Discontinuous trigrams	enc8	SP	3.3...3	0.927014	0.5
Discontinuous trigrams	enc8	SP	3.3...7	0.547252	0.5
Discontinuous trigrams	enc8	SP	3.3...1	0.53155	0.5
Discontinuous trigrams	enc8	cTP	3..11	0.665289	0.6
Discontinuous trigrams	enc8	cTP	3..31	0.628099	0.6
Discontinuous trigrams	enc8	cTP	3..13	0.619835	0.6
Discontinuous trigrams	enc8	cTP	1..31	0.61157	0.6
Discontinuous trigrams	enc8	cTP	3..33	0.607438	0.6
Discontinuous trigrams	enc8	mTP	3..33	0.683301	0.5
Discontinuous trigrams	enc8	mTP	3..39	0.552783	0.5
Discontinuous trigrams	enc8	mTP	3..13	0.508637	0.5
Discontinuous trigrams	enc8	SP	3..33	0.92178	0.5
Discontinuous trigrams	enc8	SP	3..37	0.535039	0.5
Discontinuous trigrams	enc8	SP	3..31	0.530096	0.5
Discontinuous trigrams	enc8	SP	3..13	0.526607	0.5
Discontinuous trigrams	enc8	SP	1..33	0.523117	0.5
Discontinuous trigrams	enc8	cTP	3..1.3	0.694215	0.6
Discontinuous trigrams	enc8	cTP	1..3.3	0.644628	0.6
Discontinuous trigrams	enc8	cTP	3..3.3	0.619835	0.6
Discontinuous trigrams	enc8	cTP	3..1.1	0.615702	0.6
Discontinuous trigrams	enc8	cTP	3..3.1	0.61157	0.6
Discontinuous trigrams	enc8	cTP	1..1.3	0.61157	0.6
Discontinuous trigrams	enc8	mTP	3..3.9	0.579655	0.5
Discontinuous trigrams	enc8	mTP	3..3.3	0.575816	0.5
Discontinuous trigrams	enc8	mTP	3..9.3	0.533589	0.5
Discontinuous trigrams	enc8	SP	3..3.3	0.927886	0.5
Discontinuous trigrams	enc8	SP	3..3.7	0.542309	0.5
Discontinuous trigrams	enc8	SP	3..1.3	0.525443	0.5
Discontinuous trigrams	enc8	SP	3..3.1	0.514394	0.5
Discontinuous trigrams	enc8	cTP	3..1..3	0.652893	0.6
Discontinuous trigrams	enc8	cTP	3..3..1	0.644628	0.6
Discontinuous trigrams	enc8	cTP	3..1..1	0.628099	0.6
Discontinuous trigrams	enc8	mTP	3..3..9	0.560461	0.5
Discontinuous trigrams	enc8	mTP	3..3..3	0.560461	0.5
Discontinuous trigrams	enc8	SP	3..3..3	0.876999	0.5
Discontinuous trigrams	enc8	SP	3..3..7	0.544635	0.5
Discontinuous trigrams	enc8	SP	3..3..1	0.54289	0.5
Discontinuous trigrams	enc8	cTP	3..1...3	0.636364	0.6
Discontinuous trigrams	enc8	cTP	3..1...1	0.623967	0.6
Discontinuous trigrams	enc8	cTP	3..3...1	0.615702	0.6
Discontinuous trigrams	enc8	mTP	3..3...3	0.6238	0.5
Discontinuous trigrams	enc8	SP	3..3...3	0.896772	0.5
Discontinuous trigrams	enc8	SP	3..3...7	0.532131	0.5
Discontinuous trigrams	enc8	SP	3..3...1	0.523408	0.5
Discontinuous trigrams	enc8	cTP	1...31	0.623967	0.6
Discontinuous trigrams	enc8	cTP	3...33	0.619835	0.6
Discontinuous trigrams	enc8	cTP	3...13	0.615702	0.6
Discontinuous trigrams	enc8	mTP	3...33	0.639155	0.5
Discontinuous trigrams	enc8	mTP	3...39	0.533589	0.5
Discontinuous trigrams	enc8	SP	3...33	0.927304	0.5
Discontinuous trigrams	enc8	SP	3...37	0.51294	0.5
Discontinuous trigrams	enc8	SP	3...13	0.510032	0.5
Discontinuous trigrams	enc8	cTP	3...1.3	0.681818	0.6
Discontinuous trigrams	enc8	cTP	3...3.1	0.619835	0.6
Discontinuous trigrams	enc8	cTP	1...3.3	0.603306	0.6
Discontinuous trigrams	enc8	mTP	3...3.9	0.62572	0.5
Discontinuous trigrams	enc8	mTP	3...3.3	0.570058	0.5
Discontinuous trigrams	enc8	SP	3...3.3	0.917709	0.5
Discontinuous trigrams	enc8	SP	3...3.7	0.551323	0.5
Discontinuous trigrams	enc8	SP	3...3.1	0.520791	0.5
Discontinuous trigrams	enc8	cTP	3...1..3	0.632231	0.6
Discontinuous trigrams	enc8	mTP	3...3..3	0.62572	0.5
Discontinuous trigrams	enc8	mTP	3...3..9	0.518234	0.5
Discontinuous trigrams	enc8	SP	3...3..3	0.894155	0.5
Discontinuous trigrams	enc8	SP	3...3..1	0.533585	0.5
Discontinuous trigrams	enc8	SP	3...3..7	0.50189	0.5
Discontinuous trigrams	enc8	cTP	3...1...3	0.644628	0.6
Discontinuous trigrams	enc8	mTP	3...3...3	0.606526	0.6
Discontinuous trigrams	enc8	SP	3...3...3	0.852864	0.5
Discontinuous trigrams	enc8	SP	3...3...1	0.516138	0.5
Discontinuous trigrams	enc8	SP	3...3...7	0.508287	0.5
Continuous trigrams	enc10	cTP	ada	0.367769	0.3
Continuous trigrams	enc10	cTP	aad	0.355372	0.3
Continuous trigrams	enc10	cTP	dad	0.347107	0.3
Continuous trigrams	enc10	cTP	daa	0.342975	0.3
Continuous trigrams	enc10	cTP	aaa	0.338843	0.3
Continuous trigrams	enc10	mTP	ddi	0.305182	0.25
Continuous trigrams	enc10	mTP	idd	0.264875	0.25
Continuous trigrams	enc10	SP	ddd	0.628671	0.25
Continuous trigrams	enc10	SP	ddc	0.394301	0.25
Continuous trigrams	enc10	SP	ddg	0.374237	0.25
Continuous trigrams	enc10	SP	dcd	0.357371	0.25
Continuous trigrams	enc10	SP	cdd	0.344577	0.25
Continuous trigrams	enc10	SP	dgd	0.325967	0.25
Continuous trigrams	enc10	SP	gdd	0.306775	0.25
Continuous trigrams	enc10	SP	dfd	0.259087	0.25
Continuous trigrams	enc10	SP	fdd	0.255307	0.25
Discontinuous trigrams	enc10	cTP	aa.d	0.35124	0.3
Discontinuous trigrams	enc10	cTP	da.a	0.347107	0.3
Discontinuous trigrams	enc10	cTP	da.g	0.305785	0.3
Discontinuous trigrams	enc10	cTP	aa.a	0.305785	0.3
Discontinuous trigrams	enc10	mTP	di.d	0.284069	0.25
Discontinuous trigrams	enc10	mTP	dd.i	0.28215	0.25
Discontinuous trigrams	enc10	SP	dd.d	0.702239	0.3
Discontinuous trigrams	enc10	SP	dd.c	0.369584	0.3
Discontinuous trigrams	enc10	SP	dd.g	0.340797	0.3
Discontinuous trigrams	enc10	SP	cd.d	0.339924	0.3
Discontinuous trigrams	enc10	SP	dc.d	0.321896	0.3
Discontinuous trigrams	enc10	SP	gd.d	0.304158	0.3
Discontinuous trigrams	enc10	cTP	da..a	0.309917	0.3
Discontinuous trigrams	enc10	cTP	ad..a	0.309917	0.3
Discontinuous trigrams	enc10	mTP	dd..d	0.266795	0.25
Discontinuous trigrams	enc10	SP	dd..d	0.681012	0.3
Discontinuous trigrams	enc10	SP	dd..c	0.366676	0.3
Discontinuous trigrams	enc10	SP	dd..g	0.359698	0.3
Discontinuous trigrams	enc10	SP	dc..d	0.321896	0.3
Discontinuous trigrams	enc10	SP	cd..d	0.307938	0.3
Discontinuous trigrams	enc10	SP	dg..d	0.300669	0.3
Discontinuous trigrams	enc10	cTP	aa...d	0.326446	0.3
Discontinuous trigrams	enc10	cTP	da...a	0.301653	0.3
Discontinuous trigrams	enc10	mTP	dd...d	0.28023	0.25
Discontinuous trigrams	enc10	SP	dd...d	0.687991	0.3
Discontinuous trigrams	enc10	SP	dd...c	0.366967	0.3
Discontinuous trigrams	enc10	SP	dd...g	0.343705	0.3
Discontinuous trigrams	enc10	cTP	d.da	0.342975	0.3
Discontinuous trigrams	enc10	cTP	a.da	0.309917	0.3
Discontinuous trigrams	enc10	cTP	d.aa	0.309917	0.3
Discontinuous trigrams	enc10	cTP	a.dd	0.305785	0.3
Discontinuous trigrams	enc10	cTP	a.aa	0.301653	0.3
Discontinuous trigrams	enc10	SP	d.dd	0.678395	0.3
Discontinuous trigrams	enc10	SP	d.dc	0.385577	0.3
Discontinuous trigrams	enc10	SP	d.dg	0.355045	0.3
Discontinuous trigrams	enc10	SP	d.cd	0.343705	0.3
Discontinuous trigrams	enc10	SP	d.gd	0.321896	0.3
Discontinuous trigrams	enc10	SP	c.dd	0.309974	0.3
Discontinuous trigrams	enc10	cTP	d.d.a	0.338843	0.3
Discontinuous trigrams	enc10	cTP	a.d.g	0.330579	0.3
Discontinuous trigrams	enc10	cTP	b.d.d	0.305785	0.3
Discontinuous trigrams	enc10	cTP	a.a.d	0.301653	0.3
Discontinuous trigrams	enc10	mTP	d.i.d	0.318618	0.25
Discontinuous trigrams	enc10	SP	d.d.d	0.635941	0.3
Discontinuous trigrams	enc10	SP	d.d.c	0.382088	0.3
Discontinuous trigrams	enc10	SP	d.d.g	0.369584	0.3
Discontinuous trigrams	enc10	SP	d.c.d	0.319279	0.3
Discontinuous trigrams	enc10	SP	c.d.d	0.309683	0.3
Discontinuous trigrams	enc10	cTP	d.g..d	0.338843	0.3
Discontinuous trigrams	enc10	cTP	a.d..a	0.31405	0.3
Discontinuous trigrams	enc10	SP	d.d..d	0.686246	0.3
Discontinuous trigrams	enc10	SP	d.d..c	0.371329	0.3
Discontinuous trigrams	enc10	SP	d.d..g	0.358825	0.3
Discontinuous trigrams	enc10	SP	d.c..d	0.321605	0.3
Discontinuous trigrams	enc10	cTP	d.a...a	0.318182	0.3
Discontinuous trigrams	enc10	SP	d.d...d	0.662402	0.3
Discontinuous trigrams	enc10	SP	d.d...g	0.355917	0.3
Discontinuous trigrams	enc10	SP	d.d...c	0.354754	0.3
Discontinuous trigrams	enc10	cTP	d..aa	0.367769	0.3
Discontinuous trigrams	enc10	cTP	a..da	0.318182	0.3
Discontinuous trigrams	enc10	mTP	d..dd	0.291747	0.25
Discontinuous trigrams	enc10	SP	d..dd	0.65804	0.3
Discontinuous trigrams	enc10	SP	d..dc	0.360861	0.3
Discontinuous trigrams	enc10	SP	d..cd	0.354464	0.3
Discontinuous trigrams	enc10	SP	d..dg	0.335563	0.3
Discontinuous trigrams	enc10	SP	d..gd	0.311719	0.3
Discontinuous trigrams	enc10	cTP	d..a.d	0.318182	0.3
Discontinuous trigrams	enc10	mTP	d..d.i	0.253359	0.25
Discontinuous trigrams	enc10	SP	d..d.d	0.68043	0.3
Discontinuous trigrams	enc10	SP	d..d.c	0.364932	0.3
Discontinuous trigrams	enc10	SP	d..c.d	0.333527	0.3
Discontinuous trigrams	enc10	SP	d..d.g	0.331201	0.3
Discontinuous trigrams	enc10	cTP	a..d..g	0.305785	0.3
Discontinuous trigrams	enc10	SP	d..d..d	0.601338	0.3
Discontinuous trigrams	enc10	SP	d..d..c	0.365804	0.3
Discontinuous trigrams	enc10	SP	d..d..g	0.356208	0.3
Discontinuous trigrams	enc10	cTP	d..a...a	0.338843	0.3
Discontinuous trigrams	enc10	cTP	a..d...a	0.309917	0.3
Discontinuous trigrams	enc10	SP	d..d...d	0.59843	0.3
Discontinuous trigrams	enc10	SP	d..d...c	0.350393	0.3
Discontinuous trigrams	enc10	SP	d..d...g	0.348357	0.3
Discontinuous trigrams	enc10	cTP	d...aa	0.347107	0.3
Discontinuous trigrams	enc10	cTP	a...da	0.347107	0.3
Discontinuous trigrams	enc10	SP	d...dd	0.666764	0.3
Discontinuous trigrams	enc10	SP	d...dc	0.365513	0.3
Discontinuous trigrams	enc10	SP	d...cd	0.341088	0.3
Discontinuous trigrams	enc10	SP	d...dg	0.3123	0.3
Discontinuous trigrams	enc10	SP	d...gd	0.30125	0.3
Discontinuous trigrams	enc10	mTP	d...d.i	0.276392	0.25
Discontinuous trigrams	enc10	SP	d...d.d	0.651061	0.3
Discontinuous trigrams	enc10	SP	d...d.g	0.364641	0.3
Discontinuous trigrams	enc10	SP	d...d.c	0.344286	0.3
Discontinuous trigrams	enc10	SP	d...c.d	0.300669	0.3
Discontinuous trigrams	enc10	SP	d...d..d	0.592905	0.3
Discontinuous trigrams	enc10	SP	d...d..c	0.357662	0.3
Discontinuous trigrams	enc10	SP	d...d..g	0.339924	0.3
Discontinuous trigrams	enc10	SP	d...d...d	0.549869	0.3
Discontinuous trigrams	enc10	SP	d...d...c	0.346903	0.3
Discontinuous trigrams	enc10	SP	d...d...g	0.320733	0.3
